# Supplementary material for: Antibiotic treatment modulates protein components of cytotoxic outer membrane vesicles of multidrug-resistant clinical strain, Acinetobacter baumannii DU202
Source: Clin Proteomics. 2018 Aug 31;15:28. doi: 10.1186/s12014-018-9204-2 (PMC6118003; doi:10.1186/s12014-018-9204-2)
Supplement: Supplementary file 3 — Additional file 3: Table S1. Comparative proteomic analysis of A. baumannii DU202 OMVs. [file 12014_2018_9204_MOESM3_ESM.xlsx]

## Sheet: Sheet1
Table S1. Comparative proteomic analysis of Acinetobacter baumannii DU202 OMVs
					MEMLB				MEMIM				OMVLB				OMVIM
locus_tag	Description	MW	PI	Localization	rank	mol%	stdev	count	rank	mol%	stdev	count	rank	mol%	stdev	count	rank	mol%	stdev	count
DU202_RS06415	carbapenem-hydrolyzing class D beta-lactamase OXA-23	30959	7.71	Cytoplasmic	2	8.91597	2.43203	3	1	29.2982	8.46827	3	6	4.37793	1.12005	3	1	36.6816	4.08375	3
DU202_RS15115	class C extended-spectrum beta-lactamase ADC-31	43078	9.41	Periplasmic	8	1.52477	0.510291	3	9	1.22707	0.291612	3	1	14.4588	3.79167	3	2	11.4726	1.9281	3
DU202_RS10735	Mu-like prophage major head subunit gpT domain protein	34269	6.86	Periplasmic	253	0.0291667	0.0102841	3	190	0.0395	0.00881533	3	2	9.07403	1.3257	3	3	8.30087	1.50954	3
DU202_RS14035	hypothetical protein	33461	6.34	Periplasmic	189	0.0505667	0.00933292	3	136	0.0608333	0.0102919	3	3	8.8374	2.10986	3	4	3.3224	0.920702	3
DU202_RS17430	Outer membrane protein A precursor	38427	5.32	OuterMembrane	5	3.2697	0.295924	3	4	3.32323	0.56577	3	10	1.77477	0.208387	3	5	2.78863	0.636748	3
DU202_RS15990	hypothetical protein	26489	4.8	OuterMembrane	3	4.07527	0.3157	3	6	2.02223	0.345097	3	14	1.11053	0.134694	3	6	2.36407	0.638698	3
DU202_RS18415	50S ribosomal protein L22	11799	10.2	Cytoplasmic	56	0.266133	0.126783	3	23	0.390267	0.081476	3	4	8.57	1.66615	3	7	2.20913	0.321797	3
DU202_RS19635	putative porin	27633	4.59	OuterMembrane	4	3.9611	0.744295	3	3	3.38387	0.525109	3	8	2.71577	0.423169	3	8	1.93037	0.177231	3
DU202_RS04540	Outer membrane lipoprotein omp16 precursor	22472	9.3	Extracellular	6	2.9371	0.670855	3	5	2.43893	0.693675	3	11	1.7293	0.126929	3	9	1.7726	0.106694	3
DU202_RS18760	Superoxide dismutase (Cu-Zn)	19297	8.38	Periplasmic	7	2.62647	0.125624	3	7	1.4693	0.666415	3	19	0.761533	0.0534943	3	10	1.7702	0.562409	3
DU202_RS20390	membrane protein	25388	4.49	OuterMembrane	24	0.5965	0.0379889	3	20	0.4445	0.03036	3	13	1.6524	0.424441	3	11	1.2503	0.419905	3
DU202_RS14205	hypothetical protein	13274	8.99	Periplasmic	25	0.573567	0.102655	3	11	0.8461	0.265014	3	18	0.887567	0.129518	3	12	1.21647	0.458766	3
DU202_RS01660	Outer membrane protein W precursor	21213	5.56	Periplasmic	10	1.34487	0.071866	3	10	1.13027	0.145043	3	26	0.490167	0.0740595	3	13	0.9034	0.174643	3
DU202_RS15930	Putative serine protease	49036	9.34	OuterMembrane	99	0.137433	0.00655006	3	85	0.138167	0.0117458	3	44	0.326167	0.0113298	3	14	0.844467	0.199747	3
DU202_RS17955	OmpA family protein	17981	9.42	Cytoplasmic	19	0.722567	0.226899	3	18	0.481233	0.100451	3	17	0.9368	0.268802	3	15	0.733267	0.0628013	3
DU202_RS10700	hypothetical protein	13825	4.58	Cytoplasmic	204	0.0463333	0.00826579	3				1	7	2.83797	0.816424	3	16	0.7123	0.201981	3
DU202_RS19535	carbapenem susceptibility porin CarO	32095	4.77	OuterMembrane	31	0.469533	0.120642	3	36	0.2815	0.0587771	3	24	0.5613	0.186942	3	17	0.706733	0.0627574	3
DU202_RS10740	hypothetical protein	14825	4.19	Periplasmic	216	0.0415667	0.0178001	3	213	0.0345	0.00410122	2	12	1.70027	0.554732	3	18	0.634933	0.0531649	3
DU202_RS16440	molecular chaperone GroEL	57131	4.92	Cytoplasmic	147	0.0686	0.0241634	3	159	0.0499333	0.00285365	3	41	0.336033	0.0195536	3	19	0.583067	0.0432791	3
DU202_RS16100	Tol-Pal system beta propeller repeat protein TolB	46544	9.19	OuterMembrane	477	0.00575	0.00148492	2	529	0.0037	0.000848528	2	73	0.168333	0.0363849	3	20	0.570467	0.0248238	3
DU202_RS17605	TonB-dependent receptor	68617	5.39	OuterMembrane	46	0.299067	0.0613943	3	57	0.194833	0.0441019	3	30	0.440667	0.0436287	3	21	0.534767	0.0133005	3
DU202_RS16950	porin	47250	6.37	OuterMembrane	29	0.486033	0.0927022	3	21	0.3972	0.0817515	3	23	0.5733	0.179242	3	22	0.525333	0.0838394	3
DU202_RS06300	BON domain-containing protein	24808	6.28	Periplasmic	61	0.2411	0.0466592	3	68	0.172433	0.0258701	3	37	0.399067	0.0987305	3	23	0.413667	0.0920533	3
DU202_RS17265	entericidin, EcnA/B family	4863	9.43	Cytoplasmic	20	0.7092	0.126939	3	17	0.484667	0.101188	3	22	0.587533	0.161958	3	24	0.399567	0.190669	3
DU202_RS17065	Outer membrane protein E	53090	5.15	OuterMembrane	44	0.322867	0.0103905	3	45	0.243033	0.0683601	3	45	0.319967	0.0211666	3	25	0.3914	0.047805	3
DU202_RS06145	hypothetical protein	24726	9.07	Periplasmic	32	0.457033	0.108108	3	40	0.251467	0.0331568	3	25	0.5391	0.129039	3	26	0.3864	0.0297914	3
DU202_RS16105	peptidoglycan-associated lipoprotein Pal	20061	6.91	Extracellular	27	0.5217	0.138202	3	25	0.347833	0.0640055	3	33	0.4296	0.0223435	3	27	0.382267	0.121372	3
DU202_RS05660	capsule assembly Wzi family protein	53061	5.2	OuterMembrane	82	0.186067	0.0613388	3	39	0.255233	0.0160886	3	42	0.331467	0.0614187	3	28	0.3743	0.0487999	3
DU202_RS14665	alpha/beta hydrolase	50800	5.45	Periplasmic	491	0.0047	0.000848528	2	538	0.00315	0.000777817	2	51	0.2593	0.0313508	3	29	0.347867	0.078712	3
DU202_RS06765	M48 family peptidase	27555	9.44	Extracellular	234	0.0345333	0.00617117	3	266	0.0236	0.00495177	3	62	0.2034	0.0300511	3	30	0.330367	0.0890046	3
DU202_RS07610	DUF333 domain-containing protein	15709	8.83	Periplasmic	68	0.2228	0.0307135	3	27	0.3185	0.0620302	3	28	0.448233	0.136054	3	31	0.3248	0.0222547	3
DU202_RS12145	outer membrane protein assembly factor BamA	93720	5.26	OuterMembrane	49	0.294567	0.0593483	3	43	0.2487	0.0839123	3	96	0.110733	0.0129624	3	32	0.3193	0.0107406	3
DU202_RS16510	hypothetical protein	15444	9.14	OuterMembrane	85	0.176067	0.040652	3	67	0.173833	0.0362679	3	40	0.359467	0.0277824	3	33	0.318033	0.0715143	3
DU202_RS20025	6,7-dimethyl-8-ribityllumazine synthase	16483	5.93	Cytoplasmic	92	0.158367	0.0430995	3	52	0.219333	0.0608613	3	31	0.435467	0.078509	3	34	0.3098	0.131222	3
DU202_RS06860	hypothetical protein	11206	4.71	Periplasmic	11	1.26783	0.307439	3	12	0.825267	0.344337	3	81	0.1523	0.105547	3	35	0.305667	0.210505	3
DU202_RS02900	hypothetical protein	18879	9.04	Periplasmic	139	0.0783	0.0140211	3	155	0.0520333	0.00813286	3	43	0.327733	0.161762	3	36	0.2854	0.0452722	3
DU202_RS16870	multidrug efflux RND transporter AdeIJK outer membrane channel subunit AdeK	52770	9.02	OuterMembrane	21	0.703133	0.0951697	3	14	0.632867	0.130884	3	35	0.408467	0.0590307	3	37	0.262233	0.0328065	3
DU202_RS02680	tail-specific protease	80730	8.59	OuterMembrane				1				1	162	0.0365667	0.00312143	3	38	0.2618	0.0280091	3
DU202_RS09385	phage major capsid protein	42335	5.28	Periplasmic	462	0.0066	0.00169706	2				1	15	1.08397	0.272166	3	39	0.2532	0.0773361	3
DU202_RS15465	lipoprotein NlpD	29600	9.84	Periplasmic	254	0.0287333	0.0159594	3	317	0.0158667	0.000907377	3	140	0.0511	0.0172879	3	40	0.250533	0.0698596	3
DU202_RS05800	META domain-containing protein	41182	6.75	Periplasmic	64	0.234467	0.028577	3	30	0.299967	0.0614594	3	58	0.215467	0.0303935	3	41	0.248133	0.0597278	3
DU202_RS02590	TonB-dependent siderophore receptor	81197	5.71	OuterMembrane	117	0.102567	0.0110753	3	126	0.0817	0.0113265	3	60	0.2129	0.0298829	3	42	0.241833	0.0526646	3
DU202_RS08540	hypothetical protein	35015	6.78	Periplasmic	67	0.223067	0.0265059	3	80	0.1521	0.0260021	3	92	0.119033	0.0177644	3	43	0.239933	0.0272555	3
DU202_RS03415	hypothetical protein	70818	6.27	Extracellular	379	0.0129333	0.0041065	3	313	0.0166	0.0036756	3	46	0.299767	0.0354063	3	44	0.239833	0.0333995	3
DU202_RS03180	50S ribosomal protein L20	13429	11.63	Cytoplasmic	22	0.662567	0.0805893	3	13	0.792833	0.369622	3	36	0.407833	0.13049	3	45	0.234267	0.127857	3
DU202_RS17475	porin	46816	5.54	OuterMembrane	53	0.2816	0.0260674	3	69	0.1714	0.0354588	3	72	0.168533	0.0422207	3	46	0.231333	0.0408203	3
DU202_RS19805	transporter	27590	4.68	OuterMembrane	51	0.283667	0.0390889	3	64	0.182167	0.0159378	3	121	0.0777333	0.0174612	3	47	0.224833	0.119335	3
DU202_RS04735	DUF2303 domain-containing protein	29974	5.09	Cytoplasmic				0				0	48	0.286267	0.107614	3	48	0.219	0.0383055	3
DU202_RS19840	ion channel protein Tsx	27638	4.62	OuterMembrane	196	0.0488667	0.00873689	3	325	0.0149667	0.00315647	3	66	0.1853	0.0703717	3	49	0.213933	0.0568424	3
DU202_RS01075	transglycosylase	18005	9.82	Extracellular	357	0.0148	0.00282843	2	363	0.01225	0.000636396	2	75	0.166833	0.0123314	3	50	0.209533	0.0832024	3
DU202_RS10715	hypothetical protein	73089	4.95	OuterMembrane				0				0	39	0.382267	0.0670141	3	51	0.2054	0.0502517	3
DU202_RS15895	hypothetical protein	6907	5.28	Cytoplasmic				0				0	71	0.169267	0.116896	3	52	0.204467	0.0268064	3
DU202_RS10705	hypothetical protein	29348	5.09	Cytoplasmic				0				1	38	0.3889	0.0325811	3	53	0.1981	0.0293546	3
DU202_RS18310	50S ribosomal protein L17	13986	10.95	Cytoplasmic	45	0.302533	0.057821	3	38	0.272267	0.0568121	3	21	0.618233	0.127864	3	54	0.1913	0.0809708	3
DU202_RS04315	outer membrane protein assembly factor BamD	42772	6.08	OuterMembrane	63	0.237667	0.0564209	3	46	0.238933	0.0905928	3	101	0.106333	0.0102725	3	55	0.1857	0.0175855	3
DU202_RS01020	TonB-dependent copper receptor	77937	5.84	OuterMembrane	38	0.3573	0.0456294	3	59	0.191867	0.0347555	3	64	0.190333	0.0436617	3	56	0.179833	0.041194	3
DU202_RS05895	hypothetical protein	15979	5.28	Periplasmic				0				1	120	0.0783	0.0260536	3	57	0.163233	0.0386187	3
DU202_RS18330	30S ribosomal protein S13	13258	11.12	Cytoplasmic	124	0.0951	0.00739121	3	61	0.186633	0.0114858	3	61	0.212467	0.0774929	3	58	0.159133	0.0786356	3
DU202_RS10710	hypothetical protein	23829	4.76	OuterMembrane				0				0	32	0.435167	0.117329	3	59	0.158233	0.0515958	3
DU202_RS09580	30S ribosomal protein S20	9693	11.35	Cytoplasmic	134	0.0822	0.0618153	3	122	0.0858	0.0258449	3	99	0.108033	0.0265681	3	60	0.1575	0.117902	3
DU202_RS17620	META domain-containing protein	19858	9.94	Periplasmic	136	0.0804667	0.00380044	3	158	0.0502333	0.0245653	3	90	0.122633	0.0398141	3	61	0.1523	0.0625221	3
DU202_RS11630	hypothetical protein	17036	8.79	Periplasmic	185	0.0515667	0.0107612	3	149	0.0543333	0.0148288	3	115	0.0838667	0.0310584	3	62	0.135867	0.0262264	3
DU202_RS09410	hypothetical protein	17392	4.99	Extracellular				0				0	16	1.04297	0.382842	3	63	0.131033	0.0252975	3
DU202_RS09925	energy transducer TonB	14186	9.65	Cytoplasmic	208	0.0441333	0.0193345	3	153	0.0533667	0.0346015	3	83	0.148333	0.0384232	3	64	0.127767	0.0731325	3
DU202_RS00390	FKBP-type peptidyl-prolyl cis-trans isomerase	25124	9.06	OuterMembrane				0				1	116	0.0829	0.0268345	3	65	0.1252	0.0315378	3
DU202_RS14040	hypothetical protein	24335	4.37	Cytoplasmic				0				1	53	0.251733	0.0368758	3	66	0.124433	0.0311542	3
DU202_RS00195	hypothetical protein	13725	7.03	Cytoplasmic	227	0.0368	0.0178191	2	107	0.103533	0.0195311	3	211	0.02085	0.00572756	2	67	0.123933	0.0201083	3
DU202_RS11840	TonB-dependent siderophore receptor	77713	5.69	OuterMembrane	414	0.00966667	0.0015885	3	387	0.0107667	0.00741979	3	145	0.0447667	0.00685371	3	68	0.123	0.00465081	3
DU202_RS20255	M23 family peptidase	19327	9.92	Periplasmic				0				0	138	0.0514667	0.0119818	3	69	0.119367	0.0217737	3
DU202_RS07185	hypothetical protein	25303	8.79	OuterMembrane	159	0.061	0.020491	3	229	0.0298333	0.00995105	3	97	0.1099	0.0242743	3	70	0.117233	0.0226765	3
DU202_RS10655	hypothetical protein	44143	4.61	Extracellular				0				0	49	0.2649	0.0270089	3	71	0.114933	0.0178004	3
DU202_RS18405	50S ribosomal protein L16	15457	11	Cytoplasmic	52	0.283167	0.0886473	3	48	0.225067	0.0470034	3	94	0.115367	0.0059096	3	72	0.108567	0.0372884	3
DU202_RS18595	hypothetical protein	86899	5.55	OuterMembrane	78	0.196833	0.0250205	3	99	0.110367	0.022566	3	150	0.0440667	0.00508167	3	73	0.108	0.0263592	3
DU202_RS02300	hypothetical protein	22272	9.2	OuterMembrane	301	0.0214333	0.00685152	3				1	149	0.0443667	0.026831	3	74	0.106267	0.0234924	3
DU202_RS09060	peptidylprolyl isomerase	48998	6.35	Periplasmic				0				1	110	0.0879667	0.0075182	3	75	0.1058	0.0148617	3
DU202_RS10760	DUF935 domain-containing protein	59526	4.95	Cytoplasmic				0				0	57	0.217333	0.0247573	3	76	0.1051	0.0210295	3
DU202_RS00150	lytic murein transglycosylase	46945	8.33	OuterMembrane				0				1	122	0.0759	0.016897	3	77	0.100833	0.0144019	3
DU202_RS06215	hypothetical protein	17626	9.58	Extracellular	251	0.0301667	0.0151533	3	227	0.0302	0.0142713	3	84	0.145667	0.0345869	3	78	0.1006	0.0412149	3
DU202_RS16810	50S ribosomal protein L21	11467	10.07	Cytoplasmic	37	0.3574	0.0168484	3	53	0.218233	0.0312041	3	65	0.1889	0.0753018	3	79	0.0989333	0.0352239	3
DU202_RS14490	lytic murein transglycosylase B	36791	7.71	Periplasmic				0				0	147	0.0446	0.00997848	3	80	0.0982667	0.012127	3
DU202_RS14845	hypothetical protein	34415	5.2	OuterMembrane	341	0.01645	0.00417193	2				1	9	2.6554	0.515269	3	81	0.0982333	0.0144393	3
DU202_RS10690	hypothetical protein	74341	9.45	OuterMembrane				0				1	34	0.427433	0.0515412	3	82	0.0979667	0.0150998	3
DU202_RS02735	outer membrane protein assembly factor BamB	41104	8.98	OuterMembrane	127	0.0919667	0.0103036	3	124	0.0841667	0.0174792	3	107	0.09	0.0138849	3	83	0.0958333	0.0122916	3
DU202_RS18015	30S ribosomal protein S9	14251	11.12	Cytoplasmic	77	0.197933	0.034452	3	51	0.220233	0.0564573	3	74	0.1683	0.073537	3	84	0.0955333	0.0383381	3
DU202_RS09750	TonB-dependent siderophore receptor	85497	7.55	OuterMembrane	155	0.0638333	0.0112189	3	167	0.0477333	0.00318172	3	127	0.0624	0.00630952	3	85	0.0954667	0.0155388	3
DU202_RS02455	50S ribosomal protein L28	9098	11.29	Cytoplasmic				0	231	0.0296333	0.00902792	3	93	0.116867	0.0293776	3	86	0.0944	0.0433602	3
DU202_RS16140	CSLREA domain-containing protein	88701	5.68	Extracellular				0				0	128	0.0621333	0.00632166	3	87	0.0939	0.004996	3
DU202_RS16965	esterase	32418	9.86	Periplasmic				0				0	148	0.0444333	0.0308695	3	88	0.0915333	0.0242426	3
DU202_RS08930	polyisoprenoid-binding protein	20999	9.2	Periplasmic	114	0.103633	0.0331515	3	118	0.0886	0.00781729	3	106	0.0922667	0.00999116	3	89	0.0894667	0.0305444	3
DU202_RS10755	hypothetical protein	49167	9.26	Cytoplasmic				0				0	52	0.252533	0.0128005	3	90	0.0858	0.0118832	3
DU202_RS16145	rhombotarget A	66277	5.23	OuterMembrane				0				0	139	0.0512	0.0196764	3	91	0.0853333	0.0138117	3
DU202_RS10685	multidrug DMT transporter	43723	4.89	Cytoplasmic				0				0	76	0.1616	0.014068	3	92	0.0848333	0.0164211	3
DU202_RS05000	hypothetical protein	63514	5.21	OuterMembrane				0				0	67	0.182067	0.0224063	3	93	0.0830333	0.0212448	3
DU202_RS05710	copper resistance protein NlpE	17533	4.87	Extracellular	1	24.9053	3.6635	3	2	20.6752	6.04168	3	29	0.447367	0.128246	3	94	0.0807667	0.0295055	3
DU202_RS01585	elongation factor Tu	42865	5.21	Cytoplasmic	76	0.199533	0.0406755	3	55	0.206367	0.0192793	3	153	0.0419	0.0104288	3	95	0.0793	0.0212255	3
DU202_RS13200	membrane protein	15719	7.66	Periplasmic	325	0.0185333	0.00328684	3	371	0.01165	0.00275772	2	118	0.0807	0.0332829	3	96	0.0709333	0.0125321	3
DU202_RS10665	hypothetical protein	37946	4.83	Cytoplasmic				0				0	105	0.0951667	0.0143772	3	97	0.0700667	0.0192313	3
DU202_RS14320	hypothetical protein	20632	9.87	Periplasmic				1	344	0.0134333	0.00875233	3	181	0.02755	0.00558614	2	98	0.0699	0.010641	3
DU202_RS06720	hypothetical protein	13115	8.91	Periplasmic				1	341	0.01375	0.0033234	2	114	0.0866	0.0168369	3	99	0.0696333	0.0134396	3
DU202_RS04445	30S ribosomal protein S7	17688	10.13	Cytoplasmic	75	0.203	0.0363632	3	60	0.1892	0.04236	3	119	0.0794	0.0289959	3	100	0.0689667	0.0166224	3
DU202_RS20000	hypothetical protein	17503	9.69	Periplasmic	357	0.0148	0.00282843	2	237	0.0278333	0.0161283	3	85	0.136533	0.0470645	3	101	0.0688667	0.0110464	3
DU202_RS11455	hypothetical protein	29613	5.65	OuterMembrane	128	0.0915	0.0212361	3	177	0.0430667	0.00381095	3	174	0.0317333	0.0088444	3	102	0.0688	0.0295858	3
DU202_RS14850	hypothetical protein	27231	5.55	Cytoplasmic				1				1	5	6.07067	0.995389	3	103	0.0681667	0.0118543	3
DU202_RS18925	bacterioferritin	18147	4.91	Cytoplasmic	80	0.1929	0.0477531	3	82	0.146767	0.0471071	3	180	0.0278667	0.00900296	3	104	0.0676	0.0130369	3
DU202_RS13115	cyclophilin	18533	5.4	Cytoplasmic	72	0.208533	0.092272	3	150	0.0539	0.0250767	3	158	0.0401	0.020538	3	105	0.0660333	0.0317051	3
DU202_RS09800	histidine-type phosphatase	58262	5.41	Periplasmic				0				0	89	0.122733	0.01395	3	106	0.0628333	0.0193454	3
DU202_RS01960	hypothetical protein	18906	9.57	Cytoplasmic	36	0.3783	0.0865084	3	65	0.181267	0.0402003	3	112	0.0873667	0.00478156	3	107	0.0625	0.00973242	3
DU202_RS01680	hypothetical protein	44617	5.18	OuterMembrane	91	0.159967	0.0139747	3	98	0.1104	0.0241031	3	117	0.0810667	0.0196899	3	108	0.0620667	0.0120106	3
DU202_RS01640	hypothetical protein	10686	9.66	Extracellular	106	0.118967	0.0724886	3	74	0.165233	0.0958937	3				1	109	0.0620333	0.00879451	3
DU202_RS18790	hypothetical protein	13637	9.21	Periplasmic	108	0.115567	0.0726595	3	116	0.0933	0.071317	3	88	0.129	0.0656286	3	110	0.0545333	0.0205223	3
DU202_RS04600	outer membrane protein assembly factor BamE	14351	9.04	Periplasmic				1	239	0.0274667	0.0246855	3	111	0.0875333	0.0382579	3	111	0.0521667	0.0117185	3
DU202_RS14000	methyl-coenzyme M reductase	76670	8.82	OuterMembrane				0				0	27	0.4822	0.0640374	3	112	0.052	0.00895154	3
DU202_RS15580	DUF541 domain-containing protein	26156	7.85	Extracellular				0				0	161	0.0372333	0.0161967	3	113	0.0517333	0.0121837	3
DU202_RS19070	glutamate--tRNA ligase	57454	5.83	Cytoplasmic	491	0.0047	0.000848528	2	533	0.00343333	0.000737111	3	134	0.0548	0.0103494	3	114	0.0505	0.00943981	3
DU202_RS02710	type IV pilus biogenesis/stability protein PilW	28860	8.76	OuterMembrane	245	0.0312667	0.0156526	3	409	0.00866667	0.00170098	3	238	0.0166	0.00481248	3	115	0.0503667	0.00975004	3
DU202_RS13360	hypothetical protein	13562	10.29	Extracellular				0				1	142	0.0489	0.0095	3	116	0.0497333	0.0241794	3
DU202_RS15485	D-alanyl-D-alanine carboxypeptidase	41729	8.22	Periplasmic	115	0.103567	0.00947963	3	93	0.122167	0.0435966	3	113	0.0870667	0.00287286	3	117	0.0495	0.0157572	3
DU202_RS19485	single-stranded DNA-binding protein	20996	6.13	Extracellular				0				0	102	0.1019	0.00684398	3	118	0.0491667	0.00827124	3
DU202_RS04295	outer membrane lipoprotein LolB	21075	6.9	Periplasmic	323	0.0187667	0.0100082	3	369	0.0118333	0.00268576	3	196	0.0237333	0.00977667	3	118	0.0491667	0.00827124	3
DU202_RS18420	30S ribosomal protein S19	10178	11.05	Cytoplasmic				0	183	0.04135	0.0286378	2	100	0.106367	0.0465358	3	120	0.0490333	0.0455687	3
DU202_RS06440	AAC(3)-I family aminoglycoside N-acetyltransferase	17348	4.55	Cytoplasmic	166	0.059	0.0182885	3	117	0.0899	0.00588133	3				0	121	0.0489667	0.00948701	3
DU202_RS16615	metalloprotease	27193	9.6	Periplasmic	234	0.0345333	0.00617117	3				1	265	0.0103	0.0019975	3	122	0.0487	0.00720278	3
DU202_RS18540	toluene tolerance protein	23499	9.84	Periplasmic	119	0.101733	0.0177686	3	154	0.0532667	0.00970429	3	109	0.0889667	0.0298974	3	123	0.047	0.00667008	3
DU202_RS17820	preprotein translocase subunit YajC	11725	9.22	InnerMembrane	40	0.348233	0.0978604	3	29	0.305367	0.132101	3	69	0.1804	0.0713926	3	124	0.0462	0.00897385	3
DU202_RS14495	septal ring lytic transglycosylase RlpA family protein	22285	9.71	OuterMembrane				0				0	203	0.0227	0.0130108	2	125	0.0457333	0.05265	3
DU202_RS06700	class A broad-spectrum beta-lactamase TEM-1	31495	5.69	Cytoplasmic				1				0	133	0.0555	0.0161456	3	126	0.0448333	0.00862632	3
DU202_RS00410	membrane protein	40621	8.33	OuterMembrane	66	0.223367	0.0192573	3	84	0.138333	0.0285002	3	193	0.0242333	0.00768397	3	127	0.0443333	0.0125862	3
DU202_RS18410	30S ribosomal protein S3	27904	10.36	Cytoplasmic	71	0.209633	0.0633033	3	91	0.125033	0.0153102	3	104	0.0982	0.0336219	3	128	0.0438667	0.0121541	3
DU202_RS17350	DsbC family protein	26345	9	Periplasmic				0				0	156	0.0409333	0.00205508	3	128	0.0438667	0.0185689	3
DU202_RS01630	DNA-directed RNA polymerase subunit beta~	154954	6.9	Cytoplasmic	256	0.0283333	0.00509346	3	246	0.0262667	0.00460905	3	262	0.011	0.00272213	3	130	0.0435667	0.0107449	3
DU202_RS19915	hypothetical protein	20998	8.87	Periplasmic	175	0.0545	0.0168009	3	238	0.0275667	0.00620672	3	144	0.0466333	0.0103563	3	131	0.0431333	0.00225019	3
DU202_RS13250	DUF2799 domain-containing protein	21297	8.93	Periplasmic				0				0	227	0.0191333	0.0102652	3	132	0.0428667	0.015307	3
DU202_RS16695	succinate dehydrogenase flavoprotein subunit	66955	5.94	Cytoplasmic	9	1.43967	0.0334715	3	8	1.2642	0.125832	3	78	0.158167	0.0117407	3	133	0.041	0.00780833	3
DU202_RS10725	DUF1834 domain-containing protein	22743	4.86	Cytoplasmic				1				0	87	0.1314	0.047159	3	134	0.0391333	0.00204042	3
DU202_RS18375	30S ribosomal protein S14	11407	10.81	Cytoplasmic				0	166	0.04775	0.00714178	2	179	0.02845	0.00205061	2	135	0.03855	0.0238295	2
DU202_RS09380	HK97 family phage prohead protease	24455	5.42	Cytoplasmic				0				0	59	0.2139	0.0600532	3	136	0.038	0.0235816	3
DU202_RS18150	lytic transglycosylase	72947	8.52	OuterMembrane				0				0	178	0.0289	0.00672012	3	137	0.0367333	0.00827788	3
DU202_RS14050	phage head-tail adapter protein	61438	5.34	Cytoplasmic				0				0	82	0.148733	0.0431915	3	138	0.0365	0.00530283	3
DU202_RS12120	hypothetical protein	32479	6.12	Extracellular				0				0	168	0.0333667	0.0102105	3	139	0.0353333	0.00955214	3
DU202_RS00400	tyrosine protein kinase	81488	6.44	InnerMembrane	41	0.3468	0.0750354	3	41	0.2506	0.038938	3	240	0.0160667	0.00427707	3	140	0.0353	0.0038	3
DU202_RS11830	phospholipase	43263	6.27	OuterMembrane	259	0.0278	0.00821462	3	284	0.0195667	0.00411987	3	226	0.0194	0.00754387	3	141	0.0352	0.0115858	3
DU202_RS14445	hypothetical protein	43002	5.97	Extracellular				0				0	200	0.0232667	0.0132349	3	142	0.0347667	0.0171821	3
DU202_RS05770	hypothetical protein	18682	6.9	OuterMembrane	270	0.0259	0.0120208	2	270	0.0224333	0.00470567	3	184	0.0271	0.0113767	3	143	0.0338333	0.016202	3
DU202_RS00185	MBL fold metallo-hydrolase	31525	8.92	Periplasmic				0				0				0	144	0.0338	0.00651844	3
DU202_RS10670	hypothetical protein	13584	9.37	Periplasmic				1	347	0.01325	0.00318198	2	63	0.201467	0.0586831	3	145	0.0335333	0.0174024	3
DU202_RS12030	quinoprotein glucose dehydrogenase	53116	8.75	Periplasmic				1	533	0.00343333	0.000737111	3				0	146	0.0334667	0.00483356	3
DU202_RS20195	hypothetical protein	21646	6.82	Periplasmic	239	0.0329333	0.0193169	3	127	0.0788667	0.0164992	3	204	0.0226333	0.00686027	3	147	0.0334333	0.0136152	3
DU202_RS15140	murein L,D-transpeptidase	44467	8.79	Periplasmic				0				1	152	0.0426333	0.0062043	3	148	0.0318	0.0164162	3
DU202_RS04680	gamma-glutamyltransferase	69735	5.46	OuterMembrane				0				0	126	0.0638	0.0117529	3	149	0.0317	0.00471593	3
DU202_RS07365	SRPBCC family protein	15886	10.14	Cytoplasmic				1	300	0.0178667	0.0118732	3	141	0.0499	0.0199697	3	150	0.0316	0.0086267	2
DU202_RS06355	TonB-dependent siderophore receptor	78065	5.42	OuterMembrane	497	0.0037	0.000282843	2	501	0.00466667	0.00170392	3	237	0.0169333	0.00439811	3	151	0.0314	0.00884251	3
DU202_RS01635	hypothetical protein	10999	9.94	Extracellular				1				0				0	152	0.031	0.0121622	2
DU202_RS12590	hypothetical protein	34402	4.86	OuterMembrane				0				0	98	0.109233	0.0320213	3	153	0.0307	0.00980765	3
DU202_RS13990	hypothetical protein	92657	7.21	OuterMembrane				0				0	55	0.236567	0.0324105	3	154	0.0299333	0.00995004	3
DU202_RS10720	Phage tail sheath-like protein	11862	4.56	Periplasmic				1				0	70	0.174933	0.056103	3	155	0.0299	0.0201799	3
DU202_RS10675	Putative bacteriophage Mu Gp45 protein	17261	6.28	Periplasmic				0				0	95	0.1123	0.0424527	3	156	0.0296333	0.00574224	3
DU202_RS18380	50S ribosomal protein L5	20008	9.71	Cytoplasmic	14	0.879267	0.177872	3	15	0.616967	0.225683	3	103	0.101033	0.0702007	3	157	0.0295	0.00260576	3
DU202_RS00920	ATP synthase subunit C	8355	4.87	InnerMembrane	132	0.0859333	0.0154079	3	139	0.0587	0.0122845	3	135	0.0540333	0.0334911	3	158	0.0289667	0.00558957	3
DU202_RS14680	type I glutamate--ammonia ligase	52166	5.13	Cytoplasmic	141	0.0714	0.0227798	3	173	0.0461	0.00807279	3				1	159	0.0278	0.00701498	3
DU202_RS07525	PAAR domain-containing protein	8717	8.35	Periplasmic				0				0				0	160	0.0269	0.00735391	2
DU202_RS06325	lytic transglycosylase	115238	9.35	OuterMembrane	318	0.0192	0.00447996	3	289	0.0193	0.0049689	3	224	0.0194667	0.00419682	3	161	0.0266	0.00357631	3
DU202_RS11800	hypothetical protein	55252	5.48	OuterMembrane				0				0	183	0.0274333	0.0141189	3	162	0.0258667	0.0111195	3
DU202_RS13995	lytic transglycosylase domain-containing protein	103990	4.83	OuterMembrane				0				0	77	0.1597	0.0122572	3	163	0.0253333	0.0068821	3
DU202_RS18955	LemA family protein	21723	6.75	Periplasmic	23	0.6001	0.0706359	3	24	0.3694	0.154726	3	107	0.09	0.0174605	3	164	0.0251	0.0176307	3
DU202_RS09200	DUF1049 domain-containing protein	13592	9.45	InnerMembrane	18	0.784533	0.195546	3	32	0.2856	0.0283942	3	124	0.0693333	0.0153572	3	165	0.025	0.0144855	3
DU202_RS04120	bacterioferritin	18023	5.02	Cytoplasmic	58	0.259033	0.100616	3	26	0.321167	0.0488523	3	230	0.01805	0.0013435	2	166	0.0249	0.0211866	3
DU202_RS16725	hypothetical protein	41066	4.8	Extracellular				0				0	136	0.0539667	0.021332	3	167	0.0248	0.00799812	3
DU202_RS01625	DNA-directed RNA polymerase subunit beta	151758	5.21	Cytoplasmic	327	0.0182667	0.00140475	3	312	0.0166667	0.0023094	3	295	0.00386667	0.00250267	3	168	0.0247	0.00121655	3
DU202_RS04220	peptidoglycan-binding protein LysM	16878	5.02	Periplasmic	43	0.339067	0.172479	3	111	0.0989	0.0567651	3	91	0.119933	0.0543918	3	169	0.0239333	0.00795005	3
DU202_RS17370	TonB-dependent receptor	78454	5.11	OuterMembrane	280	0.0235667	0.00421584	3	322	0.0151667	0.00594334	3	191	0.0251	0.00285132	3	170	0.0237333	0.00315331	3
DU202_RS08700	amino acid ABC transporter substrate-binding protein	32082	9.45	Periplasmic	273	0.0247667	0.00461122	3	357	0.0126667	0.00262742	3	232	0.0179333	0.00775263	3	171	0.0234333	0.00456326	3
DU202_RS02810	DUF3261 domain-containing protein	21026	6.41	Periplasmic				0				0	225	0.0194333	0.0107686	3	172	0.0233667	0.0102549	3
DU202_RS17645	hypothetical protein	13927	9.67	Periplasmic				0				0	219	0.01965	0.00403051	2	173	0.0226667	0.00625806	3
DU202_RS13450	30S ribosomal protein S6	14954	5.7	Cytoplasmic	211	0.0429667	0.00765528	3	125	0.0818	0.0269212	3	164	0.0358	0.0213546	2	174	0.0226333	0.0127143	3
DU202_RS13715	hypothetical protein	25584	9.59	Extracellular	152	0.0654	0.0147309	3	112	0.0988	0.0344527	3	202	0.0228333	0.00888951	3	175	0.0224	0.00205183	3
DU202_RS03400	hypothetical protein	41583	4.45	OuterMembrane	335	0.0172333	0.00711782	3	429	0.00796667	0.00322542	3	222	0.0195667	0.00559404	3	176	0.0223667	0.0104978	3
DU202_RS08560	type II asparaginase	37834	8.74	Periplasmic				0				0				0	177	0.022	0.00117898	3
DU202_RS09375	phage portal protein	45736	6.62	OuterMembrane				0				0	20	0.718267	0.183167	3	178	0.0216	0.0093504	3
DU202_RS19785	DUF2147 domain-containing protein	15533	9.67	Periplasmic				0				0				0	179	0.0214667	0.0119056	3
DU202_RS14540	OmpW family protein	38421	4.96	OuterMembrane				1				0				0	180	0.0213333	0.00110604	3
DU202_RS05485	galactose-1-epimerase	41546	9.01	Periplasmic				0	510	0.0044	0.00127279	2				0	181	0.0202333	0.00832426	3
DU202_RS03225	thioredoxin	11722	4.44	Cytoplasmic				0	309	0.0167333	0.00347755	3	182	0.0275	0.0019799	2	182	0.02	0.00389744	3
DU202_RS18145	hypothetical protein	24394	9.21	OuterMembrane				0				0	216	0.0198667	0.00605833	3	182	0.02	0.00389744	3
DU202_RS19600	DUF805 domain-containing protein	21724	8.86	InnerMembrane	330	0.0179	0.00994585	3	272	0.0220333	0.00165025	3				0	184	0.0195	0.00995791	3
DU202_RS13365	hypothetical protein	17226	10.09	Extracellular				0				1	234	0.0171667	0.00332916	3	185	0.0193	0.0105447	3
DU202_RS18425	50S ribosomal protein L2	30261	10.91	Periplasmic	28	0.501833	0.0703781	3	31	0.2863	0.0909828	3	131	0.0577333	0.0361052	3	186	0.0192667	0.00718076	3
DU202_RS15660	insulinase family protein	103986	6.49	Periplasmic				0				1	215	0.0203333	0.00430968	3	186	0.0192667	0.00450037	3
DU202_RS15765	hypothetical protein	44744	5.67	OuterMembrane	151	0.0674	0.00900722	3	178	0.043	0.0159226	3				1	188	0.0184333	0.00781366	3
DU202_RS18180	DUF3108 domain-containing protein	26122	9.89	Extracellular	260	0.0277333	0.0103852	3	320	0.0155333	0.00321299	3	190	0.0256333	0.0176378	3	189	0.0183333	0.0078143	3
DU202_RS01365	peptidase S41	44181	5.79	OuterMembrane	384	0.01245	0.00233345	2	345	0.0133667	0.00231805	3				1	190	0.0182	0.00555608	3
DU202_RS09445	phage tail protein	45743	4.86	OuterMembrane				0				0	154	0.0412667	0.00597523	3	191	0.0180667	0.00536315	3
DU202_RS13440	cytochrome o ubiquinol oxidase subunit IV	12118	7.98	InnerMembrane	162	0.06015	0.00403051	2	198	0.0374333	0.00780534	3	185	0.02655	0.00190919	2	192	0.01775	0.00360624	2
DU202_RS00800	hypothetical protein	13750	9.63	Extracellular				1	347	0.01325	0.00318198	2	219	0.01965	0.00403051	2	193	0.0172667	0.00332916	3
DU202_RS12380	hypothetical protein	19127	6.58	Periplasmic				0				0				0	194	0.0172333	0.00918386	3
DU202_RS10660	DUF2313 domain-containing protein	20160	4.99	Cytoplasmic				0				1	176	0.0308333	0.00600528	3	195	0.0168	0.0105929	3
DU202_RS16010	hypothetical protein	14696	9.54	Periplasmic				0				0	187	0.0262	0.0077	3	196	0.0155	0.00424264	2
DU202_RS14835	hypothetical protein	14308	4.82	Cytoplasmic				0				0				0	197	0.0152	0.00311127	2
DU202_RS02835	hypothetical protein	15320	9.46	Extracellular				0				0	229	0.0188333	0.00364737	3	198	0.0151667	0.00296873	3
DU202_RS08895	OXA-51 family carbapenem-hydrolyzing class D beta-lactamase OXA-66	30548	9.07	Periplasmic	169	0.0572667	0.0102763	3	147	0.0558	0.00219317	3				0	199	0.0148333	0.01115	3
DU202_RS15480	hypothetical protein	15404	8.44	Periplasmic				0				0	169	0.03305	0.0157685	2	200	0.0148	0.00410122	2
DU202_RS16425	glycerophosphoryl diester phosphodiesterase	42291	6.11	Periplasmic				0				0	251	0.0126	0.00254558	2	201	0.0144667	0.00397157	3
DU202_RS03310	VacJ family lipoprotein	33380	4.92	OuterMembrane	224	0.0379333	0.00514717	3	202	0.0366	0.00540093	3	246	0.0143333	0.00445459	3	202	0.0144667	0.00277369	3
DU202_RS12990	TonB-dependent siderophore receptor	83358	5.7	OuterMembrane	476	0.0058	0.00325269	2	488	0.005	0.00353553	2				0	203	0.0144	0.00226495	3
DU202_RS11235	ShlB/FhaC/HecB family hemolysin secretion/activation protein	65425	7.72	OuterMembrane				1				0	209	0.0209	0.00990505	3	204	0.0142667	0.00362951	3
DU202_RS20450	RND transporter	36353	9.49	Periplasmic				0				0				0	205	0.0139333	0.00847132	3
DU202_RS19695	dihydrolipoamide acetyltransferase	68211	4.88	Cytoplasmic	149	0.0682	0.00987472	3	168	0.0475333	0.00297377	3	244	0.0153333	0.00202073	3	206	0.0136333	0.0054151	3
DU202_RS14315	penicillin-binding protein 1B	88177	6.64	OuterMembrane	165	0.0591333	0.00575007	3	163	0.0481667	0.0120703	3				1	207	0.0134333	0.000929157	3
DU202_RS00335	thiol:disulfide interchange protein DsbA/DsbL	22811	9.58	Periplasmic	60	0.2443	0.0354495	3	49	0.224467	0.0544739	3	143	0.04755	0.00219203	2	208	0.0132333	0.00313741	3
DU202_RS09065	LPS-assembly protein LptD	91886	5.12	OuterMembrane	146	0.0688667	0.00411866	3	174	0.0454	0.00929892	3	269	0.0093	0.0036428	3	209	0.0131	0.00252389	3
DU202_RS00875	hypothetical protein	16518	6.13	Periplasmic	178	0.0535	0.0298649	3	250	0.0259	0.00538609	3	242	0.01575	0.00318198	2	210	0.01265	0.0026163	2
DU202_RS10170	TonB-dependent siderophore receptor	80733	5.43	OuterMembrane	501	0.0031	0.000565685	2	518	0.0042	0.00340735	3	258	0.0112	0.00820244	2	211	0.0124333	0.00210317	3
DU202_RS13235	outer membrane protein assembly factor	101711	5.03	OuterMembrane	161	0.0606667	0.00594755	3	164	0.0479333	0.00646942	3				1	212	0.0123667	0.00120139	3
DU202_RS11730	hypothetical protein	17547	5.09	Periplasmic	192	0.0496667	0.027316	3	381	0.0109667	0.00226789	3	201	0.0232333	0.0130745	3	213	0.01205	0.00247487	2
DU202_RS17690	TonB-dependent receptor	76423	5	OuterMembrane	347	0.0157	0.000282843	2	457	0.00623333	0.00306159	3	291	0.00456667	0.00134288	3	214	0.0119667	0.00434319	3
DU202_RS17910	hypothetical protein	51760	5.07	Extracellular				0				0	259	0.0111333	0.0022053	3	215	0.0119	0.00226053	3
DU202_RS15490	gamma carbonic anhydrase family protein	19974	6.34	Cytoplasmic	363	0.0143333	0.0025658	3	383	0.01095	0.000636396	2	245	0.0145667	0.00287112	3	216	0.0117	0.00226053	3
DU202_RS10340	bifunctional metallophosphatase/5~-nucleotidase	63310	5.46	OuterMembrane				0				0	250	0.0127333	0.00637913	3	217	0.0114667	0.00540956	3
DU202_RS01385	D-alanyl-D-alanine endopeptidase	35389	9.16	OuterMembrane				0				0				0	218	0.0111	0.0047571	3
DU202_RS04450	elongation factor G	78789	5.04	Cytoplasmic	184	0.0518667	0.00436616	3	156	0.0514	0.0178426	3	298	0.00315	0.000636396	2	219	0.0110667	0.00170098	3
DU202_RS14025	hypothetical protein	21225	5.65	Periplasmic				0				0	166	0.0342	0.0169741	3	220	0.0110333	0.00210792	3
DU202_RS00205	peptidylprolyl isomerase A	20301	9.65	Periplasmic				1				0				1	221	0.01075	0.00219203	2
DU202_RS04000	LysE family translocator	22512	9.76	InnerMembrane				0				0	249	0.0128667	0.00251064	3	222	0.0103333	0.0020108	3
DU202_RS15805	hypothetical protein	25513	5.94	InnerMembrane				0	450	0.0069	0.00169706	2				1	223	0.0099	0.000707107	2
DU202_RS11260	quinoprotein glucose dehydrogenase	53099	8.63	Periplasmic				0				0				1	224	0.00896667	0.00169214	3
DU202_RS06060	hypothetical protein	33562	5.07	Cytoplasmic				0				0	231	0.0179667	0.00349476	3	225	0.00886667	0.0022301	3
DU202_RS16430	MBL fold metallo-hydrolase	35312	8.91	Periplasmic	295	0.0217	0.0112942	3				0				0	225	0.00886667	0.00501232	3
DU202_RS01550	FHA domain-containing protein	23165	4.53	Cytoplasmic	65	0.229033	0.0614811	3	105	0.1047	0.0410574	3				1	227	0.00885	0.00176777	2
DU202_RS02070	electron transfer flavoprotein-ubiquinone oxidoreductase	62918	5.58	Periplasmic	307	0.0203667	0.00984344	3	309	0.0167333	0.00347755	3	257	0.0112333	0.00395517	3	228	0.0086	0.000848528	2
DU202_RS05180	hypothetical protein	25681	5.14	Cytoplasmic				0				0	259	0.0111333	0.0022053	3	229	0.00825	0.00162635	2
DU202_RS16085	protein TolQ	25353	5.57	InnerMembrane	200	0.0471333	0.00969553	3	140	0.0583667	0.0132478	3	267	0.0102	0.00212132	2	229	0.00825	0.00162635	2
DU202_RS10745	Mu-like prophage I protein	39783	4.8	Periplasmic				0				0	210	0.0208667	0.0083008	3	231	0.0079	0.004993	3
DU202_RS14570	acyl-CoA dehydrogenase	91078	5.66	InnerMembrane	17	0.798633	0.104344	3	16	0.598367	0.117294	3	175	0.0317	0.00615792	3	232	0.0076	0.00144222	3
DU202_RS14525	elongation factor Ts	30691	5.27	Cytoplasmic	267	0.0261333	0.00500833	3	253	0.0252667	0.0131941	3				0	232	0.0076	0.00144222	3
DU202_RS16690	succinate dehydrogenase iron-sulfur subunit	26786	7.46	Cytoplasmic	13	0.8878	0.294577	3	22	0.394933	0.138274	3	80	0.154167	0.0484659	3	234	0.0076	0.00155563	2
DU202_RS16860	AdeA/AdeI family multidrug efflux RND transporter periplasmic adaptor subunit	43780	9.11	OuterMembrane	86	0.166767	0.0298316	3	71	0.169167	0.0140998	3	233	0.0173333	0.0110947	3	235	0.00755	0.00162635	2
DU202_RS11580	outer membrane porin, OprD family	48014	5.7	OuterMembrane	444	0.00785	0.00233345	2	438	0.00745	0.00176777	2				0	236	0.0075	0.00523259	2
DU202_RS05275	malate:quinone oxidoreductase	60397	9.07	Periplasmic	95	0.152167	0.0100664	3	95	0.119233	0.0329439	3	189	0.0257	0.0140755	3	237	0.00743333	0.00433167	3
DU202_RS04520	septum site-determining protein MinD	29935	5.64	Cytoplasmic	246	0.0311667	0.00558957	3	296	0.0182	0.00409512	3				0	238	0.007	0.00141421	2
DU202_RS00915	ATP synthase subunit A	32421	5.89	InnerMembrane	170	0.0569333	0.00368556	3	170	0.0465333	0.0164491	3	208	0.0211667	0.0104088	3	239	0.00686667	0.00133167	3
DU202_RS17470	glucose/quinate/shikimate family membrane-bound PQQ-dependent dehydrogenase	86930	7.55	Periplasmic	97	0.146833	0.0207143	3	114	0.0951333	0.00595511	3	207	0.0212667	0.00521664	3	240	0.00683333	0.00403774	3
DU202_RS11500	penicillin G amidase	91169	6.96	Periplasmic				0				0	298	0.00315	0.000636396	2	241	0.0066	0.00212132	2
DU202_RS09430	replication protein	134450	5.66	Extracellular				0				0	217	0.0198333	0.00601027	3	242	0.00643333	0.00349619	3
DU202_RS02880	AdeC/AdeK/OprM family multidrug efflux complex outer membrane factor	51144	8.61	OuterMembrane	430	0.0087	0.00285132	3	361	0.0124333	0.00918767	3	281	0.0067	0.00175784	3	243	0.00635	0.00431335	2
DU202_RS15545	phosphonate ABC transporter substrate-binding protein	36988	9.45	Periplasmic	450	0.00756667	0.00133167	3	478	0.0052	0.0010583	3	276	0.00773333	0.00148436	3	244	0.0062	0.00117898	3
DU202_RS17485	AraC family transcriptional regulator	38588	6.68	Cytoplasmic	371	0.0138	0.00721249	2	354	0.0127	0.0100045	3				0	244	0.0062	0.00117898	3
DU202_RS05015	hypothetical protein	47475	4.9	OuterMembrane				0				0	218	0.0197333	0.0094384	3	246	0.0061	0.00132288	3
DU202_RS15520	surface adhesion protein	75062	4.6	Extracellular				1				1				0	247	0.00606667	0.0035949	3
DU202_RS00170	molecular chaperone DnaK	69390	4.74	Cytoplasmic	83	0.180933	0.0595933	3	94	0.119867	0.0309486	3				0	248	0.00585	0.00318198	2
DU202_RS16865	AdeB family multidrug efflux RND transporter permease subunit	114479	5.89	InnerMembrane	118	0.102467	0.0183304	3	135	0.0622333	0.00640495	3	283	0.00613333	0.00257941	3	249	0.00566667	0.00293995	3
DU202_RS13325	AraC family transcriptional regulator	39354	6.52	Cytoplasmic				0				0				1	250	0.0055	0.00108167	3
DU202_RS16220	TolC family protein	55528	7.14	OuterMembrane	410	0.0101	0.00180278	3	401	0.0095	0.00281603	3				0	251	0.0054	0.00155563	2
DU202_RS01545	type II secretion system protein GspD	80777	8.86	OuterMembrane	308	0.0203333	0.0109715	3	343	0.0134667	0.00571343	3				1	252	0.00536667	0.00198578	3
DU202_RS11245	amidohydrolase	50501	6.58	Periplasmic				0				1				0	253	0.00535	0.000353553	2
DU202_RS14020	carbohydrate-binding protein	76651	5.26	OuterMembrane				0				0	223	0.0195333	0.00655006	3	254	0.0053	0.0027074	3
DU202_RS15270	alcohol dehydrogenase	39350	5.01	Cytoplasmic				0				0				0	255	0.00505	0.00106066	2
DU202_RS02145	monooxygenase	46556	5.89	Cytoplasmic	464	0.0065	0.000424264	2	522	0.0039	0.00113137	2	284	0.006	0.00117898	3	256	0.00483333	0.000929157	3
DU202_RS07275	serine hydrolase	45384	7.7	Periplasmic				0				0				0	257	0.0047	0.00127279	2
DU202_RS13820	aspartate aminotransferase family protein	49952	5.89	Cytoplasmic	377	0.01295	0.000919239	2				1	274	0.0081	0.00406325	3	258	0.00445	0.000919239	2
DU202_RS03615	amidohydrolase	48982	8.6	Periplasmic				1	457	0.00623333	0.00300888	3				0	258	0.00445	0.000919239	2
DU202_RS14615	NADP-dependent malic enzyme	82761	5.52	Cytoplasmic	449	0.0076	0.000707107	2	409	0.00866667	0.00160728	3				0	260	0.00443333	0.00130512	3
DU202_RS03495	copper resistance system multicopper oxidase	72577	6.59	Periplasmic	456	0.007	0.00127279	2	531	0.00346667	0.000472582	3	292	0.0043	0.000818535	3	261	0.00416667	0.000665833	3
DU202_RS00935	ATP synthase subunit alpha	55363	5.29	Cytoplasmic	62	0.237733	0.0268671	3	56	0.2015	0.0485049	3	221	0.0196333	0.00787041	3	262	0.00413333	0.000763763	3
DU202_RS06345	ABC transporter ATP-binding protein	59195	9.03	Cytoplasmic				0				0	285	0.0057	0.000424264	2	263	0.00405	0.00106066	2
DU202_RS13740	aspartate 4-decarboxylase	59674	5.44	OuterMembrane	242	0.0321	0.00766877	3	281	0.0199	0.00375899	3	198	0.0235	0.00574543	3	264	0.0038	0.000707107	2
DU202_RS02380	ABC transporter ATP-binding protein	70954	5.03	Cytoplasmic				0				0	294	0.00395	0.000777817	2	264	0.0038	0.000282843	2
DU202_RS13720	MCE family protein	62478	6.19	OuterMembrane	168	0.0581	0.00647843	3	188	0.0399667	0.00686756	3				0	264	0.0038	0.000282843	2
DU202_RS09190	30S ribosomal protein S1	61075	5	Cytoplasmic	112	0.108567	0.0155645	3	115	0.0934333	0.0118816	3				1	267	0.00335	0.000919239	2
DU202_RS13430	cytochrome o ubiquinol oxidase subunit I	74492	6.6	InnerMembrane	209	0.0439	0.0107392	3	204	0.0362	0.0147652	3	288	0.0051	0.00340735	3	268	0.00276667	0.00051316	3
DU202_RS17495	3-hydroxyacyl-CoA dehydrogenase	77113	6.41	Cytoplasmic				0				1	296	0.0038	0.000282843	2	268	0.00276667	0.00051316	3
DU202_RS15200	TonB-dependent siderophore receptor	81984	6.5	OuterMembrane				0				0	297	0.00335	0.000919239	2	268	0.00276667	0.00051316	3
DU202_RS05565	TonB-dependent siderophore receptor	82767	5.66	OuterMembrane				1				1				1	268	0.00276667	0.00051316	3
DU202_RS19525	excinuclease ABC subunit UvrA	104322	6.1	Cytoplasmic				1				1	287	0.0055	0.00494975	2	272	0.00275	0.000777817	2
DU202_RS10430	fimbrial biogenesis outer membrane usher protein	94608	5.43	OuterMembrane	504	0.00245	0.000636396	2				0				1	273	0.002	0.000565685	2
DU202_RS15050	M1 family peptidase	100518	8.74	Periplasmic				0				0				0	273	0.002	0.000565685	2
DU202_RS02405	type I DNA topoisomerase	97774	8.85	Periplasmic				0				0	280	0.00676667	0.00512282	3	275	0.0019	0.000424264	2
DU202_RS09465	phage tail protein	210541	4.71	Extracellular	506	0.0017	0.000264575	3	558	0.00113333	0.000208167	3	289	0.00493333	0.00273008	3	275	0.0019	0.000424264	2
DU202_RS17280	hybrid sensor histidine kinase/response regulator	171633	4.59	Cytoplasmic				0	557	0.00125	7.07107e-05	2				0	277	0.00135	0.000353553	2
DU202_RS14805	hypothetical protein	12549	4.98	Cytoplasmic				0				0	47	0.2907	0.130133	3				0
DU202_RS18320	30S ribosomal protein S4	23255	10.09	Cytoplasmic	39	0.354733	0.0740284	3	81	0.151667	0.0858129	3	50	0.261	0.164125	3				1
DU202_RS01180	outer membrane porin, OprD family	47819	6.09	OuterMembrane	90	0.1602	0.0428014	3				0	54	0.2503	0.0690948	3				0
DU202_RS06125	hypothetical protein	33324	5.01	OuterMembrane				0				0	56	0.2281	0.0456557	3				1
DU202_RS14840	hypothetical protein	23147	4.92	Periplasmic				0				0	68	0.181367	0.0666931	3				0
DU202_RS14865	DUF4055 domain-containing protein	54481	5.34	Periplasmic				0				0	79	0.155433	0.0524311	3				0
DU202_RS12595	hypothetical protein	27510	6.17	Periplasmic				0				0	86	0.134833	0.0209151	3				0
DU202_RS14800	phage tail protein	47072	4.82	OuterMembrane				0				0	123	0.0709333	0.00525389	3				0
DU202_RS18400	50S ribosomal protein L29	7430	10.09	Cytoplasmic				0				0	125	0.0644333	0.046457	3				1
DU202_RS09395	head-tail adaptor protein	13360	9.64	Cytoplasmic				0				0	129	0.0617333	0.0248725	3				0
DU202_RS13455	30S ribosomal protein S18	8987	10.12	Cytoplasmic				0				0	130	0.06135	0.0317491	2				0
DU202_RS09405	DUF3168 domain-containing protein	13696	4.25	Cytoplasmic				0				0	132	0.0567667	0.00674191	3				0
DU202_RS09330	hypothetical protein	14648	7.82	Periplasmic				0				0	137	0.0533	0.028127	3				0
DU202_RS18325	30S ribosomal protein S11	13526	10.8	Cytoplasmic	179	0.0534	0.0381446	3	78	0.1559	0.0743718	3	146	0.04475	0.0280721	2				1
DU202_RS18355	30S ribosomal protein S5	17145	10.06	Cytoplasmic	129	0.0892667	0.0159763	3	188	0.0399667	0.00980833	3	151	0.0434	0.00486929	3				1
DU202_RS00475	sugar transferase	23423	9.47	Periplasmic	96	0.1481	0.0105086	3	119	0.0872667	0.0209154	3	155	0.0409667	0.00890187	3				0
DU202_RS12460	hypothetical protein	19087	5.35	Cytoplasmic				0				0	157	0.0409	0.0194584	3				0
DU202_RS00925	ATP synthase subunit B	16980	5.52	Periplasmic	30	0.4698	0.132525	3	62	0.185733	0.0357599	3	159	0.0398	0.0283132	3				0
DU202_RS14005	hypothetical protein	14559	9.36	Periplasmic				0				0	160	0.0381	0.0197312	3				0
DU202_RS16705	succinate dehydrogenase, cytochrome b556 subunit	14221	9.82	InnerMembrane	59	0.2471	0.0658474	3	75	0.164133	0.0109024	3	163	0.0363	0.0124	3				0
DU202_RS13425	ubiquinol oxidase subunit II	38881	6.53	InnerMembrane	42	0.346033	0.0480694	3	37	0.278733	0.0534257	3	165	0.0355667	0.00875062	3				0
DU202_RS18345	50S ribosomal protein L15	15472	10.95	Cytoplasmic	12	1.19413	0.24325	3	19	0.466267	0.168873	3	167	0.0339	0.0145709	3				0
DU202_RS17395	large conductance mechanosensitive channel protein MscL	15773	6.26	InnerMembrane	116	0.1031	0.0494437	3	86	0.137867	0.010155	3	170	0.0325	0.0107014	3				0
DU202_RS16675	dihydrolipoyl dehydrogenase	50980	5.88	Cytoplasmic	342	0.0164333	0.00976542	3	191	0.0390667	0.00715006	3	171	0.0322667	0.00999316	3				0
DU202_RS01985	30S ribosomal protein S15	10118	10.09	Cytoplasmic	257	0.028	0.00707107	2	284	0.0195667	0.00411987	3	172	0.03225	0.00233345	2				1
DU202_RS16800	outer membrane lipoprotein carrier protein LolA	25305	9.63	Periplasmic	339	0.01675	0.011243	2	337	0.01395	0.00827315	2	173	0.03185	0.0184555	2				1
DU202_RS13535	hypothetical protein	31274	6.19	Periplasmic	16	0.8092	0.206099	3	28	0.309333	0.0822	3	177	0.0294667	0.00839305	3				1
DU202_RS00055	membrane protein insertase YidC	65606	8.58	InnerMembrane	100	0.1367	0.0324483	3	101	0.108867	0.0275064	3	186	0.0264	0.00169706	2				0
DU202_RS09390	hypothetical protein	11230	4.47	Cytoplasmic				0				0	188	0.0259	0.00707107	2				0
DU202_RS03870	NADH-quinone oxidoreductase subunit A	19968	8.68	InnerMembrane	81	0.191867	0.0254638	3	87	0.131833	0.0294099	3	192	0.0250667	0.00815128	3				0
DU202_RS14045	hypothetical protein	17209	5.81	Cytoplasmic				0				0	194	0.0241	0.0131389	3				0
DU202_RS14755	phage tail tape measure protein	155630	8.56	OuterMembrane				0				1	195	0.02405	0.00162635	2				0
DU202_RS18445	30S ribosomal protein S10	11693	9.3	Cytoplasmic				1	129	0.0733667	0.0413039	3	197	0.0236	0.00480833	2				0
DU202_RS10805	hypothetical protein	21284	5.27	Periplasmic	181	0.0530333	0.032527	3	220	0.03225	0.0245366	2	199	0.0233	0.0103238	2				0
DU202_RS03965	hypothetical protein	59147	8.61	InnerMembrane	174	0.0548	0.00775822	3	157	0.0513333	0.00240901	3	205	0.0219	0.00500899	3				0
DU202_RS18390	50S ribosomal protein L14	13493	10.46	Cytoplasmic	125	0.0946	0.0451213	3	32	0.2856	0.0283942	3	206	0.0214	0.00416053	3				0
DU202_RS14770	hypothetical protein	29923	6.85	OuterMembrane	138	0.0785667	0.0246358	3				0	212	0.0207667	0.0142497	3				0
DU202_RS06055	hypothetical protein	29387	5.32	Cytoplasmic				0				0	213	0.0205667	0.00395264	3				1
DU202_RS10790	hypothetical protein	13066	5.57	Cytoplasmic				0				0	214	0.02045	0.00417193	2				0
DU202_RS01160	long-chain fatty acid--CoA ligase	61517	8.59	Periplasmic	113	0.1041	0.0101	3	123	0.0857667	0.0186605	3	228	0.0190667	0.00512282	3				1
DU202_RS16970	NfeD family protein	17220	5.84	InnerMembrane	145	0.0698	0.0223168	3	182	0.0416667	0.0203323	3	234	0.0171667	0.00332916	3				0
DU202_RS10800	hypothetical protein	18549	9.14	Cytoplasmic				0				0	236	0.0171	0.00127279	2				0
DU202_RS08805	hypothetical protein	17953	5.55	Cytoplasmic				0				0	239	0.0163	0.00317648	3				0
DU202_RS01615	50S ribosomal protein L10	18079	5.62	Cytoplasmic	217	0.04075	0.00643467	2	223	0.03135	0.0188798	2	241	0.0159	0.00438406	2				0
DU202_RS00945	ATP synthase subunit beta	50243	5.03	Cytoplasmic	54	0.275167	0.0170371	3	47	0.2267	0.0302709	3	243	0.0153667	0.00364737	3				0
DU202_RS02565	sel1 repeat family protein	21628	9.35	Periplasmic				0				0	247	0.0137333	0.00266333	3				0
DU202_RS19885	hypothetical protein	35265	8.81	Extracellular				0				0	248	0.0135	0.0045	3				0
DU202_RS14860	head morphogenesis protein	41601	8.73	OuterMembrane				0				0	252	0.0125667	0.00626445	3				0
DU202_RS11875	cytochrome bd oxidase subunit I	58605	6.61	InnerMembrane	70	0.217633	0.0445154	3	76	0.1568	0.0463699	3	253	0.0121	0.00405093	3				1
DU202_RS18440	50S ribosomal protein L3	22466	9.87	Cytoplasmic	195	0.049	0.00268887	3	151	0.0534333	0.0245309	3	254	0.0118	0.00240416	2				1
DU202_RS18545	outer membrane lipid asymmetry maintenance protein MlaD	24099	5.02	Extracellular	26	0.561633	0.106045	3	63	0.1846	0.0591602	3	255	0.0117	0.00325269	2				0
DU202_RS01610	50S ribosomal protein L1	23842	9.54	Cytoplasmic	171	0.0566333	0.0212926	3	169	0.0474667	0.0136078	3	255	0.0117	0.00325269	2				0
DU202_RS00395	FKBP-type peptidyl-prolyl cis-trans isomerase	25928	6.92	Periplasmic	34	0.426733	0.0347768	3	72	0.1672	0.0355509	3	259	0.0111333	0.0022053	3				0
DU202_RS19430	FAD-binding protein	48632	7.69	Cytoplasmic	263	0.0267333	0.00555368	3	242	0.0266	0.00807217	3	263	0.0109	0.00551543	2				0
DU202_RS05535	hypothetical protein	57197	9.09	Periplasmic	278	0.0237	0.012234	3	251	0.0258333	0.00436501	3	264	0.0107333	0.00619785	3				0
DU202_RS01705	hypothetical protein	26928	8.28	OuterMembrane				0				0	265	0.0103	0.0019975	3				0
DU202_RS09675	peptidylprolyl isomerase	68127	8.75	Periplasmic	102	0.128367	0.0286709	3	102	0.106667	0.0186715	3	268	0.00955	0.000777817	2				0
DU202_RS16560	ATP-dependent metallopeptidase FtsH/Yme1/Tma family protein	69620	5.76	InnerMembrane	57	0.259433	0.0195411	3	58	0.193867	0.0414846	3	270	0.0092	0.00820244	2				0
DU202_RS14725	hypothetical protein	126126	5.22	OuterMembrane				0				0	270	0.0092	0.00190788	3				0
DU202_RS13075	alpha/beta hydrolase	36714	8.88	Periplasmic				0				0	272	0.00855	0.000636396	2				0
DU202_RS02360	glutamate/aspartate:proton symporter GltP	46011	8.81	InnerMembrane	261	0.0269333	0.00482632	3	349	0.0132333	0.00277909	3	273	0.0084	0.00456399	3				0
DU202_RS02965	DUF3298 domain-containing protein	34511	5.35	Periplasmic	133	0.0843667	0.00431548	3	128	0.0737	0.0153844	3	275	0.00785	0.00162635	2				0
DU202_RS05100	hypothetical protein	53324	4.97	Periplasmic				0				0	277	0.00735	0.00190919	2				0
DU202_RS15525	protease SohB	35639	9.13	Cytoplasmic				1	493	0.0048	0.00113137	2	278	0.0071	0.00141421	2				0
DU202_RS10680	hypothetical protein	39099	5.18	OuterMembrane				0				0	279	0.00686667	0.00133167	3				1
DU202_RS15760	UDP-N-acetylglucosamine 2-epimerase (non-hydrolyzing)	42463	6.1	Cytoplasmic				0				1	281	0.0067	0.00183848	2				0
DU202_RS11815	threonine ammonia-lyase, biosynthetic	56415	5.53	Cytoplasmic				0				0	285	0.0057	0.000424264	2				0
DU202_RS09540	Zn-dependent oligopeptidase	76709	8.36	Periplasmic				0				0	289	0.00493333	0.00281839	3				1
DU202_RS15425	hypothetical protein	67476	8.62	OuterMembrane				0				0	292	0.0043	0.000818535	3				0
DU202_RS15455	ATP-dependent protease	98003	5.75	Cytoplasmic				1				0	300	0.00235	0.000494975	2				0
DU202_RS05065	DUF1983 domain-containing protein	372678	5.41	Extracellular				1				0	301	0.000866667	0.000152753	3				0
DU202_RS04435	hypothetical protein	49287	5.63	OuterMembrane	48	0.296133	0.0613013	3	34	0.283433	0.0177925	3				1				1
DU202_RS16975	SPFH/Band 7/PHB domain protein	31026	5.52	InnerMembrane	35	0.414633	0.122461	3	35	0.283233	0.0984437	3				0				0
DU202_RS04015	hypothetical protein	18286	5.57	Periplasmic	15	0.8623	0.141604	3	42	0.250367	0.0202969	3				1				0
DU202_RS18435	50S ribosomal protein L4	21539	9.74	Cytoplasmic	47	0.296667	0.103956	3	44	0.248567	0.0918613	3				1				0
DU202_RS03905	NADH-quinone oxidoreductase subunit I	20418	5.96	Cytoplasmic	55	0.2668	0.0721126	3	50	0.2209	0.0598275	3				1				0
DU202_RS08125	catalase HPII	79892	5.71	Cytoplasmic	33	0.4327	0.037631	3	54	0.2117	0.0459847	3				0				0
DU202_RS00950	ATP synthase epsilon chain	14530	4.83	Cytoplasmic	87	0.1642	0.0683865	3	66	0.181233	0.0611825	3				1				1
DU202_RS18370	30S ribosomal protein S8	14222	10.05	Cytoplasmic	148	0.0683333	0.02785	3	70	0.169333	0.0508902	3				0				0
DU202_RS18840	50S ribosomal protein L19	13584	10.53	Cytoplasmic	88	0.1612	0.0549716	3	73	0.167167	0.0611167	3				1				0
DU202_RS03880	NADH-quinone oxidoreductase subunit C/D	68536	5.59	Cytoplasmic	69	0.222567	0.0436372	3	77	0.156267	0.0359225	3				0				0
DU202_RS06885	peroxiredoxin	20790	5	Cytoplasmic	73	0.207567	0.0160569	3	79	0.153467	0.0337278	3				0				0
DU202_RS17205	hypothetical protein	22080	9.63	InnerMembrane	93	0.1556	0.0450034	3	83	0.146133	0.0223003	3				1				0
DU202_RS18385	50S ribosomal protein L24	11161	9.89	Cytoplasmic	105	0.119767	0.0101569	3	88	0.130567	0.0529069	3				0				0
DU202_RS03895	NADH-quinone oxidoreductase subunit NuoG	97913	5.6	Cytoplasmic	74	0.2052	0.034358	3	89	0.1285	0.0107615	3				0				0
DU202_RS13140	RNA chaperone Hfq	16751	6.82	Extracellular	277	0.0239	0.0132367	3	90	0.1276	0.0480164	3				0				0
DU202_RS14530	30S ribosomal protein S2	27625	8.98	Periplasmic	50	0.2843	0.0543614	3	92	0.123667	0.0384729	3				0				0
DU202_RS07145	LPS export ABC transporter ATP-binding protein	27709	6.23	Cytoplasmic	79	0.193567	0.129508	3	96	0.111133	0.0480018	3				0				0
DU202_RS06830	OmpA family protein	48927	5.47	OuterMembrane	94	0.155133	0.0362007	3	96	0.111133	0.0104806	3				0				0
DU202_RS14635	superoxide dismutase	22905	5.56	Extracellular	84	0.1773	0.0147824	3	100	0.109267	0.0455351	3				0				0
DU202_RS13460	50S ribosomal protein L9	15771	5.67	Cytoplasmic	175	0.0545	0.0312541	2	103	0.105733	0.0516649	3				1				0
DU202_RS03890	NADH-quinone oxidoreductase subunit F	48591	5.77	Cytoplasmic	104	0.1202	0.0166952	3	104	0.1057	0.0162908	3				0				0
DU202_RS12925	universal stress protein	15765	5.62	Cytoplasmic	121	0.0994	0.0178211	3	106	0.104633	0.0299754	3				0				0
DU202_RS13420	RDD family protein	28451	9.32	InnerMembrane	120	0.1002	0.0333096	3	108	0.101433	0.0365055	3				0				0
DU202_RS13735	aspartate-alanine antiporter	59627	7.71	InnerMembrane	89	0.1609	0.0368346	3	109	0.100567	0.00845833	3				0				0
DU202_RS01605	50S ribosomal protein L11	15034	9.75	Periplasmic	315	0.0193667	0.00349476	3	110	0.100367	0.0136515	3				0				0
DU202_RS19015	penicillin-binding protein 1A	94709	9.38	Periplasmic	101	0.1344	0.00527162	3	113	0.0967667	0.0329705	3				1				0
DU202_RS18365	50S ribosomal protein L6	19085	9.75	Periplasmic	109	0.1154	0.0283519	3	120	0.0867	0.0204985	3				0				0
DU202_RS12935	hypothetical protein	15575	9.92	Periplasmic	240	0.0327667	0.0135537	3	121	0.0862	0.0279072	3				0				0
DU202_RS15640	DUF962 domain-containing protein	14680	9.71	Cytoplasmic				0	130	0.0717	0.0450213	3				0				0
DU202_RS07685	1,2-phenylacetyl-CoA epoxidase subunit B	11317	6.04	Cytoplasmic				0	131	0.0702333	0.0147039	3				0				0
DU202_RS11905	oxidoreductase	21955	5.61	Cytoplasmic	143	0.0701	0.00337787	3	132	0.0657	0.0190402	3				0				0
DU202_RS16805	50S ribosomal protein L27	9051	10.34	Cytoplasmic				1	133	0.0632333	0.00832126	3				0				0
DU202_RS01400	DsbC family protein	30114	6.6	Periplasmic	107	0.118733	0.0319729	3	134	0.0625	0.017152	3				0				1
DU202_RS02715	DUF4115 domain-containing protein	28869	9.28	OuterMembrane	123	0.0963	0.0263911	3	137	0.0599	0.0125096	3				0				0
DU202_RS04110	cell division protein ZipA	38091	4.53	Cytoplasmic	150	0.0681	0.0212648	3	138	0.0595333	0.0231435	3				0				0
DU202_RS05910	hypothetical protein	19067	9.76	InnerMembrane	180	0.0531	0.0095	3	141	0.0581667	0.0178618	3				1				0
DU202_RS03960	hypothetical protein	8415	6.39	Cytoplasmic	126	0.09255	0.00615183	2	142	0.0576	0.01202	3				0				0
DU202_RS15825	membrane protein	22494	8.72	Periplasmic	98	0.1386	0.0358034	3	143	0.0572333	0.0322156	3				0				1
DU202_RS00080	GlsB/YeaQ/YmgE family stress response membrane protein	8576	9.39	InnerMembrane				0	144	0.0569667	0.0119069	3				0				0
DU202_RS11920	hypothetical protein	13861	4.84	Cytoplasmic				1	145	0.0563667	0.0328544	3				0				0
DU202_RS04210	3-oxoacyl-ACP reductase FabG	26082	6.1	Cytoplasmic	186	0.051	0.017941	3	146	0.0559	0.00955981	3				0				0
DU202_RS09660	hypothetical protein	25453	9.14	Cytoplasmic	167	0.0586	0.00298664	3	148	0.0545	0.0180674	3				0				1
DU202_RS18140	malate dehydrogenase	35301	5.2	Cytoplasmic	142	0.0706333	0.0460782	3	151	0.0534333	0.0144756	3				0				0
DU202_RS18395	30S ribosomal protein S17	9518	9.75	Cytoplasmic				0	160	0.0495	0.0103378	3				0				0
DU202_RS15750	hypothetical protein	68436	7.18	OuterMembrane	130	0.0877667	0.00964382	3	161	0.0485	0.0127185	3				0				0
DU202_RS14130	hypothetical protein	24862	8.87	InnerMembrane	194	0.0491333	0.00785196	3	162	0.0484333	0.0240999	3				0				0
DU202_RS16710	type II citrate synthase	47430	6.11	Cytoplasmic	190	0.0498667	0.0126587	3	165	0.0478	0.0115052	3				0				0
DU202_RS19050	cell division protein FtsL	12590	5.39	Cytoplasmic				0	171	0.0465	0.0271529	2				0				0
DU202_RS11790	hypothetical protein	27760	6	OuterMembrane	131	0.0864	0.0131731	3	172	0.0461333	0.00759627	3				0				0
DU202_RS02595	trigger factor	49635	4.83	Cytoplasmic	218	0.0405333	0.0130592	3	175	0.0449333	0.0107519	3				0				1
DU202_RS18010	50S ribosomal protein L13	15942	9.47	Periplasmic	193	0.0496333	0.0230049	3	176	0.0440667	0.0129732	3				0				0
DU202_RS16265	electron transfer flavoprotein subunit alpha	31492	4.88	Cytoplasmic	164	0.0597333	0.0144791	3	179	0.0424333	0.0188855	3				1				1
DU202_RS19180	HAMP domain-containing protein	56133	6.02	InnerMembrane	203	0.0467667	0.0157754	3	180	0.0421333	0.0169777	3				0				0
DU202_RS02400	hypothetical protein	16634	7.82	Cytoplasmic	214	0.0416333	0.0291481	3	181	0.0419	0.0121347	3				0				0
DU202_RS16700	succinate dehydrogenase, hydrophobic membrane anchor protein	13494	9.8	InnerMembrane	284	0.0231	0.00155563	2	184	0.0409	0.0173701	3				0				0
DU202_RS17825	protein translocase subunit SecD	69307	9.09	InnerMembrane	188	0.0506	0.00731847	3	185	0.0408333	0.00741912	3				0				0
DU202_RS16795	DUF3298 domain-containing protein	29559	5.21	Periplasmic	154	0.0640667	0.00419682	3	186	0.0408	0.013159	3				0				0
DU202_RS13700	sorbosone dehydrogenase	49441	8.38	Periplasmic	231	0.0359333	0.013631	3	187	0.0407333	0.00547936	3				0				1
DU202_RS18430	50S ribosomal protein L23	11581	9.52	Cytoplasmic				1	192	0.039	0.0179368	3				0				0
DU202_RS02875	enoyl-ACP reductase	28612	5.6	Cytoplasmic	103	0.1245	0.0301309	3	193	0.0383	0.00906201	3				0				0
DU202_RS01895	Na+/H+ antiporter subunit E	20036	6.65	InnerMembrane	137	0.0788	0.0232456	3	194	0.0379333	0.00140475	3				0				0
DU202_RS01010	peptide deformylase	20054	5.22	Cytoplasmic	191	0.0497	0.00887637	3	194	0.0379333	0.00140475	3				0				0
DU202_RS03935	uracil phosphoribosyltransferase	22818	6.1	Cytoplasmic	228	0.0365	0.0076974	3	196	0.0378333	0.0206071	3				0				0
DU202_RS06670	AAC(6~)-Ia family aminoglycoside 6~-N-acetyltransferase AacA16	20936	5.19	Cytoplasmic	157	0.0625667	0.0217404	3	197	0.0378	0.0149923	3				0				0
DU202_RS15725	peptidylprolyl isomerase	17143	4.43	Cytoplasmic	199	0.0473333	0.0402746	3	199	0.0372	0.0159446	3				0				0
DU202_RS02600	ATP-dependent Clp endopeptidase, proteolytic subunit ClpP	22525	5.26	Cytoplasmic	225	0.0373333	0.00769697	3	200	0.0370667	0.0135975	3				0				0
DU202_RS03875	NADH-quinone oxidoreductase subunit B	25535	6.17	Cytoplasmic	110	0.114167	0.0324716	3	201	0.0368333	0.0077106	3				1				0
DU202_RS18360	50S ribosomal protein L18	12411	10.96	Cytoplasmic				1	203	0.0362667	0.00757914	3				0				0
DU202_RS16680	dihydrolipoyllysine-residue succinyltransferase	42518	5.23	Cytoplasmic	182	0.0527667	0.0193531	3	205	0.0361	0.0110014	3				0				0
DU202_RS12225	D-amino acid dehydrogenase	46534	7.22	Periplasmic	313	0.0199	0.00968143	3	206	0.0358667	0.01132	3				0				0
DU202_RS16445	molecular chaperone GroES	10150	5.09	Cytoplasmic				0	207	0.0358333	0.0134612	3				0				0
DU202_RS03885	NADH-quinone oxidoreductase subunit NuoE	18917	5.3	Cytoplasmic	160	0.0607333	0.0257234	3	208	0.0355333	0.00827788	3				0				0
DU202_RS16670	succinyl-CoA ligase subunit beta	41504	4.87	Cytoplasmic	222	0.0388667	0.00690604	3	209	0.0352667	0.0037899	3				1				1
DU202_RS00815	DoxX family protein	15261	8.09	InnerMembrane				1	210	0.0351667	0.0209319	3				0				0
DU202_RS08150	stress-induced protein	43697	4.96	Extracellular	135	0.0814667	0.00891198	3	211	0.035	0.00575587	3				0				0
DU202_RS19720	cell division protein FtsZ	42039	4.85	Cytoplasmic	237	0.0344333	0.00382797	3	212	0.0347333	0.00368284	3				0				0
DU202_RS20015	hypothetical protein	47726	7.2	InnerMembrane	172	0.0565667	0.010874	3	214	0.0343667	0.00891759	3				0				0
DU202_RS15410	carbon starvation protein A	74729	8.36	InnerMembrane	210	0.0434667	0.0143772	3	215	0.0341667	0.00741912	3				0				0
DU202_RS16310	Tim44 domain-containing protein	34232	6.22	Extracellular	122	0.0969	0.0154165	3	216	0.0339	0.0105076	3				0				0
DU202_RS18030	hypothetical protein	24926	4.92	Cytoplasmic	173	0.0550667	0.0187383	3	217	0.0332	0.00623779	3				0				0
DU202_RS13885	30S ribosomal protein S21	8446	10.54	Cytoplasmic	223	0.03885	0.0026163	2	218	0.0326667	0.00986577	3				0				1
DU202_RS02730	hypothetical protein	25818	4.81	Periplasmic	111	0.110633	0.0205947	3	219	0.0323667	0.00843169	3				0				0
DU202_RS03915	NADH-quinone oxidoreductase subunit K	11171	5.65	InnerMembrane	187	0.0507667	0.0260504	3	221	0.0319667	0.0116689	3				0				0
DU202_RS01600	transcription termination/antitermination protein NusG	20426	6.21	Cytoplasmic	232	0.0353	0.00371618	3	222	0.0314	0.0216363	3				0				0
DU202_RS13220	bifunctional aconitate hydratase 2/2-methylisocitrate dehydratase	94695	5.07	Periplasmic	201	0.0470667	0.0025697	3	224	0.031	0.00281603	3				0				0
DU202_RS11715	enolase	46188	4.99	OuterMembrane	291	0.0220667	0.01225	3	225	0.0304	0.0141407	3				0				1
DU202_RS16335	hypothetical protein	89199	6	Cytoplasmic	327	0.0182667	0.00805998	3	225	0.0304	0.00268887	3				0				0
DU202_RS03900	NADH-quinone oxidoreductase subunit H	37687	6.32	InnerMembrane	243	0.0318667	0.0163283	3	228	0.0301667	0.00948754	3				0				0
DU202_RS05585	carbonic anhydrase	22128	5.61	Cytoplasmic	153	0.0645333	0.0227476	3	230	0.0297333	0.00814453	3				0				0
DU202_RS01300	nitrogen regulatory protein P-II 1	12196	5.41	Cytoplasmic				1	232	0.0293667	0.0127473	3				0				0
DU202_RS02520	prolipoprotein diacylglyceryl transferase	31380	8.8	InnerMembrane	271	0.0256333	0.00746079	3	233	0.0288	0.00600999	3				0				0
DU202_RS13540	methionine ABC transporter ATP-binding protein	38581	6.14	Cytoplasmic	337	0.017	0.00890112	3	234	0.0285667	0.00282902	3				0				0
DU202_RS04670	EmrA/EmrK family multidrug efflux transporter periplasmic adaptor subunit	40932	6.56	OuterMembrane	345	0.0161	0.00766094	3	235	0.0283	0.0173009	3				0				0
DU202_RS18585	oxygen-dependent coproporphyrinogen oxidase	36254	5.34	Cytoplasmic	198	0.0486667	0.00805129	3	236	0.0281333	0.00729543	3				0				0
DU202_RS16605	universal stress protein	15991	5.79	Cytoplasmic				1	240	0.0270667	0.00563235	3				0				0
DU202_RS12985	mechanosensitive ion channel protein MscS	46863	9.27	InnerMembrane	295	0.0217	0.00592284	3	241	0.0268	0.0045299	3				0				0
DU202_RS07175	universal stress protein	31409	6	Cytoplasmic	144	0.0698333	0.0408203	3	243	0.0265	0.00636396	2				0				0
DU202_RS16410	protease HtpX	32798	5.77	InnerMembrane	221	0.0391667	0.00815128	3	244	0.0263667	0.00330051	3				0				0
DU202_RS18315	DNA-directed RNA polymerase subunit alpha	37238	5.1	Cytoplasmic	238	0.0335667	0.0215465	3	245	0.0263	0.0131822	3				0				1
DU202_RS12025	universal stress protein	15931	6.14	Cytoplasmic				0	247	0.02605	0.00756604	2				0				0
DU202_RS19440	hydrolase	22975	5.18	Cytoplasmic	276	0.0241	0.00452548	2	248	0.026	0.0108056	3				0				0
DU202_RS02700	nucleoside-diphosphate kinase	15453	5.52	Cytoplasmic				0	249	0.02595	0.00629325	2				0				0
DU202_RS17535	protein translocase subunit SecA	102433	5.22	Cytoplasmic	233	0.0351333	0.00275923	3	252	0.0253333	0.00465439	3				0				0
DU202_RS19700	pyruvate dehydrogenase (acetyl-transferring), homodimeric type	101798	5.39	Cytoplasmic	247	0.0307333	0.00148436	3	254	0.0252	0.00308058	3				0				1
DU202_RS03985	HlyD family secretion protein	40690	8.49	Periplasmic	346	0.0159333	0.0086379	3	255	0.0248333	0.00806494	3				0				0
DU202_RS00515	alpha-hydroxy-acid oxidizing enzyme	41621	7.01	Cytoplasmic	206	0.0445333	0.0210148	3	256	0.0246667	0.00986729	3				1				0
DU202_RS14715	hypothetical protein	21031	4.89	Cytoplasmic	215	0.0415667	0.0281397	3	257	0.0245	0.00969691	3				0				0
DU202_RS12700	hypothetical protein	9109	9.22	Cytoplasmic				0	258	0.02445	0.0013435	2				0				0
DU202_RS18945	hypothetical protein	21405	5.41	Cytoplasmic	286	0.0228333	0.00725144	3	259	0.0242333	0.0112327	3				0				0
DU202_RS14625	PDZ domain-containing protein	41709	5.78	InnerMembrane	228	0.0365	0.0107531	3	260	0.0242333	0.00415492	3				0				0
DU202_RS17110	rod shape-determining protein	36632	5.13	Cytoplasmic	183	0.0527333	0.00705998	3	261	0.0238333	0.00843109	3				0				1
DU202_RS16190	lipoprotein-releasing ABC transporter ATP-binding protein LolD	25048	5.98	Cytoplasmic	163	0.0598333	0.0283523	3	262	0.0237667	0.0146715	3				0				0
DU202_RS19550	cation acetate symporter	60915	9.14	InnerMembrane	250	0.0302333	0.00441059	3	262	0.0237667	0.00408085	3				0				0
DU202_RS03155	translation initiation factor IF-3	20627	9.5	Cytoplasmic	252	0.0294667	0.00529748	3	264	0.0237	0.0123596	3				0				0
DU202_RS12170	ribosome-recycling factor	20629	5.66	Cytoplasmic	305	0.02085	0.0142128	2	264	0.0237	0.0123596	3				0				0
DU202_RS06560	methyl-accepting chemotaxis protein	75884	4.77	OuterMembrane	207	0.0444	0.017377	3	267	0.0232333	0.00244404	3				0				0
DU202_RS01935	2-octaprenylphenol hydroxylase	61459	6.45	InnerMembrane	278	0.0237	0.00721942	3	268	0.0231	0.00320468	3				1				0
DU202_RS19920	DUF445 domain-containing protein	49176	5.79	InnerMembrane	369	0.0138667	0.00450592	3	269	0.0229	0.00941435	3				0				0
DU202_RS18815	hemerythrin	17486	5.68	Cytoplasmic	220	0.0392	0.0275659	3	271	0.02225	0.0053033	2				0				0
DU202_RS06795	ATP-dependent chaperone ClpB	95084	5.2	Cytoplasmic	236	0.0344667	0.00696012	3	273	0.0216	0.0034176	3				0				0
DU202_RS08380	cytochrome ubiquinol oxidase subunit I	53599	8.6	InnerMembrane	288	0.0224667	0.00441059	3	274	0.0214333	0.00638853	3				0				0
DU202_RS09670	HU family DNA-binding protein	9316	9.65	Periplasmic				1	275	0.0213	0.00442267	3				0				0
DU202_RS04440	30S ribosomal protein S12	13757	10.88	Periplasmic				1	276	0.02065	0.00558614	2				0				0
DU202_RS18950	hypothetical protein	37645	5.78	InnerMembrane	262	0.0269	0.001253	3	277	0.0206	0.003747	3				0				0
DU202_RS02845	protein-export protein SecB	17020	4.24	Cytoplasmic				0	278	0.02035	0.00982878	2				1				0
DU202_RS16270	electron transfer flavoprotein subunit beta/FixA family protein	26494	6.48	Cytoplasmic	177	0.0538	0.0247	3	279	0.0203333	0.0127163	3				0				0
DU202_RS11270	hydrolase	23635	5.7	Cytoplasmic	283	0.0234	0.00438406	2	280	0.0200333	0.00145029	3				0				0
DU202_RS18195	membrane protein	47394	6.93	InnerMembrane	282	0.0234333	0.00573614	3	282	0.0198333	0.00657292	3				0				0
DU202_RS19045	penicillin-binding protein 2	67617	9.78	Periplasmic	241	0.0326333	0.00732143	3	283	0.0197667	0.00386566	3				0				0
DU202_RS16665	succinate--CoA ligase subunit alpha	30674	5.6	Cytoplasmic	289	0.0223	0.002	3	286	0.0194667	0.0128376	3				0				0
DU202_RS19175	two-component system response regulator OmpR	28797	5.91	Cytoplasmic	230	0.0364667	0.00181475	3	287	0.0193333	0.0042194	3				0				0
DU202_RS00630	D-amino acid dehydrogenase small subunit	46455	6.1	Cytoplasmic	265	0.0263333	0.00547936	3	288	0.0193333	0.00447363	3				0				0
DU202_RS17830	protein translocase subunit SecF	35086	6.44	InnerMembrane	205	0.0450667	0.0135316	3	290	0.0192333	0.00585007	3				0				0
DU202_RS07160	HlyD family type I secretion periplasmic adaptor subunit	44260	7.75	InnerMembrane	213	0.0422333	0.00874605	3	291	0.0189667	0.00395011	3				0				0
DU202_RS15575	diaminobutyrate--2-oxoglutarate transaminase	48779	6.1	Cytoplasmic	308	0.0203333	0.000950438	3	292	0.0189	0.00639296	3				0				0
DU202_RS18555	ABC transporter ATP-binding protein	29892	5.14	Cytoplasmic	140	0.0753	0.0294868	3	293	0.0184	0.0039	3				0				0
DU202_RS13415	phosphoenolpyruvate synthase	86609	5.1	Cytoplasmic	249	0.0304	0.0084	3	294	0.0183	0.00449778	3				1				0
DU202_RS18550	ABC transporter permease	27304	6.1	InnerMembrane	263	0.0267333	0.0115379	3	294	0.0183	0.00822375	3				0				0
DU202_RS03910	NADH-quinone oxidoreductase subunit J	18717	5.5	InnerMembrane	156	0.0635667	0.0247411	3	297	0.0181	0.0074505	3				0				0
DU202_RS16875	YbjQ family protein	12384	6.26	Cytoplasmic	280	0.0235667	0.00421584	3	298	0.018	0.000989949	2				0				0
DU202_RS09105	lipid A export permease/ATP-binding protein MsbA	63991	6.34	InnerMembrane	294	0.0217333	0.0102286	3	299	0.0179667	0.00629391	3				1				0
DU202_RS16655	DUF808 domain-containing protein	32587	6.3	InnerMembrane	202	0.0470333	0.0177934	3	300	0.0178667	0.0118732	3				0				0
DU202_RS08960	trifunctional transcriptional regulator/proline dehydrogenase/L-glutamate gamma-semialdehyde dehydrogenase	138199	5.72	Cytoplasmic	219	0.0400667	0.00707766	3	300	0.0178667	0.00334863	3				0				0
DU202_RS18215	hypothetical protein	19244	9.67	InnerMembrane	352	0.0151667	0.00267644	3	303	0.0177667	0.00715984	3				0				0
DU202_RS19540	high-affinity choline transporter BetT	73858	6.2	InnerMembrane	344	0.0163667	0.00610928	3	304	0.0173667	0.00580718	3				0				0
DU202_RS00860	cell division protein	23034	6.15	Periplasmic	304	0.0209	0.0064	3	305	0.0173333	0.00698737	3				0				0
DU202_RS16740	RNA polymerase sigma factor RpoD	71633	4.74	Cytoplasmic	268	0.0260667	0.00467369	3	306	0.0170333	0.00172434	3				0				0
DU202_RS04260	50S ribosomal protein L25	10890	9.45	Cytoplasmic				0	307	0.01695	0.00403051	2				0				0
DU202_RS16505	MFS transporter	48691	9.05	InnerMembrane	274	0.0245333	0.01539	3	308	0.0169	0.00320468	3				0				0
DU202_RS02975	aconitate hydratase AcnA	99997	5.25	Cytoplasmic	317	0.0192333	0.006787	3	309	0.0167333	0.00347755	3				0				0
DU202_RS02855	rhodanese-like domain-containing protein	15268	9.72	InnerMembrane				1	313	0.0166	0.00427902	3				0				0
DU202_RS00940	ATP synthase subunit gamma	32076	9.1	Cytoplasmic	258	0.0279	0.00584038	3	315	0.0161333	0.0109226	3				0				0
DU202_RS18285	hypothetical protein	38666	5.5	Periplasmic	361	0.0147333	0.00596518	3	316	0.0161	0.00336452	3				0				1
DU202_RS03195	hypothetical protein	38839	5.93	Cytoplasmic	351	0.0152	0.0084113	3	318	0.0156667	0.00395011	3				0				0
DU202_RS02640	2-dehydro-3-deoxy-phosphogluconate aldolase	21545	5.79	Cytoplasmic	357	0.0148	0.000989949	2	319	0.0155667	0.00523195	3				0				0
DU202_RS17180	alanine:cation symporter family protein	53415	8.84	InnerMembrane	324	0.0186333	0.00735957	3	320	0.0155333	0.00321299	3				1				0
DU202_RS00320	YciK family oxidoreductase	26998	5.18	Cytoplasmic	197	0.0487	0.00696348	3	323	0.0151333	0.00956312	3				0				0
DU202_RS03250	YggT family protein	21082	9.61	InnerMembrane	286	0.0228333	0.00725144	3	324	0.0150667	0.00826579	3				0				0
DU202_RS01720	fatty acid oxidation complex subunit alpha FadB	77796	5.85	Cytoplasmic	298	0.0215667	0.015814	3	326	0.0149	0.0062	3				0				0
DU202_RS00420	UDP-N-acetylglucosamine 4,6-dehydratase (inverting)	37396	5.96	Cytoplasmic	352	0.0151667	0.00267644	3	326	0.0149	0.00881533	3				0				0
DU202_RS19245	membrane protein	14951	7.88	InnerMembrane	315	0.0193667	0.00349476	3	328	0.0148	0.000848528	2				0				0
DU202_RS08105	hypothetical protein	12424	4.7	Cytoplasmic				1	328	0.0148	0.00353553	2				0				0
DU202_RS18715	Glu/Leu/Phe/Val dehydrogenase	46150	5.81	Cytoplasmic	292	0.02195	0.000494975	2	330	0.0146333	0.00492172	3				0				0
DU202_RS15915	signal peptidase I	31727	6.18	InnerMembrane	158	0.0622	0.00590254	3	331	0.0146	0.00753193	3				0				0
DU202_RS19125	efflux RND transporter periplasmic adaptor subunit	44530	5.77	OuterMembrane	319	0.0189333	0.00882855	3	331	0.0146	0.00445758	3				0				0
DU202_RS12250	class II fumarate hydratase	49853	5.74	Periplasmic	405	0.0108667	0.00756924	3	333	0.0145667	0.00191398	3				0				0
DU202_RS13660	type B-3 chloramphenicol O-acetyltransferase CatB8	23818	5.96	Cytoplasmic	393	0.0118	0.00209523	3	334	0.01435	0.00799031	2				0				0
DU202_RS15720	NAD(P)/FAD-dependent oxidoreductase	47606	8.46	Cytoplasmic				1	335	0.0143333	0.00603352	3				0				0
DU202_RS11365	alpha/beta hydrolase	30711	5.54	Cytoplasmic	355	0.0149	0.00815598	3	336	0.0141667	0.00881495	3				0				0
DU202_RS19730	cell division protein FtsQ	32184	10.05	Periplasmic	354	0.015	0.0062506	3	338	0.0139	0.0101823	2				0				0
DU202_RS07710	2-(1,2-epoxy-1,2-dihydrophenyl)acetyl-CoA isomerase	28899	5.75	Cytoplasmic	299	0.0215333	0.0143629	3	339	0.0138333	0.00285365	3				0				0
DU202_RS17030	undecaprenyl-diphosphatase	29547	7.01	InnerMembrane	334	0.0173	0.00863771	3	339	0.0138333	0.00285365	3				0				0
DU202_RS01870	transcription termination/antitermination protein NusA	55007	4.52	Cytoplasmic	400	0.0113667	0.0100779	3	342	0.0135333	0.0033546	3				0				0
DU202_RS15910	DUF4845 domain-containing protein	14376	9.22	Periplasmic				0	346	0.0133	0.00381838	2				0				0
DU202_RS10770	hypothetical protein	30473	5.28	OuterMembrane	418	0.00926667	0.00169214	3	349	0.0132333	0.00277909	3				0				0
DU202_RS12370	acetyl-CoA carboxylase biotin carboxyl carrier protein	14702	5.22	Cytoplasmic				1	349	0.0132333	0.00277909	3				1				0
DU202_RS01170	membrane protein	14915	8.88	InnerMembrane				0	352	0.01275	0.00374767	2				0				0
DU202_RS00930	ATP synthase subunit delta	19497	4.57	Cytoplasmic	311	0.0202	0.0110259	3	353	0.0127333	0.00312143	3				0				0
DU202_RS01750	CDP-diacylglycerol--glycerol-3-phosphate 3-phosphatidyltransferase	21613	9.64	InnerMembrane	384	0.01245	0.00233345	2	354	0.0127	0.00692026	3				0				0
DU202_RS08705	amino acid ABC transporter permease	30755	8.91	InnerMembrane	330	0.0179	0.00339411	2	356	0.0126667	0.00508462	3				0				0
DU202_RS15670	L-cystine transporter	48696	9.08	InnerMembrane	364	0.0141333	0.00757914	3	357	0.0126667	0.00262742	3				0				0
DU202_RS20190	4-hydroxy-tetrahydrodipicolinate synthase	31916	5.15	Cytoplasmic	392	0.0119667	0.00659874	3	357	0.0126667	0.00262742	3				0				0
DU202_RS16195	lipoprotein-releasing system transmembrane subunit LolC	44649	9.06	InnerMembrane	333	0.0175667	0.00518684	3	360	0.0125	0.00513907	3				0				0
DU202_RS07150	RND transporter	53725	7.77	OuterMembrane	255	0.0283667	0.00595343	3	362	0.0123	0.00377227	3				0				1
DU202_RS11935	CBS domain-containing protein	15652	5.2	Cytoplasmic	266	0.0261667	0.0143336	3	364	0.0122	0.00353553	2				0				0
DU202_RS03840	ribonucleoside-diphosphate reductase subunit alpha	105176	5.46	Cytoplasmic	338	0.0167667	0.000737111	3	365	0.0121333	0.00141892	3				0				0
DU202_RS13230	DUF490 domain-containing protein	164109	9.38	OuterMembrane	322	0.0188	0.0074054	3	366	0.012	0.00072111	3				0				0
DU202_RS19210	imidazoleglycerol-phosphate dehydratase HisB	22017	6.03	Cytoplasmic				1	367	0.0119	0.00367696	2				0				0
DU202_RS01135	TerC family protein	58873	4.75	InnerMembrane	388	0.0124	0.00707107	2	368	0.0118667	0.0049339	3				0				0
DU202_RS05695	HlyC/CorC family transporter	49858	4.69	InnerMembrane	404	0.0111	0.00384318	3	370	0.0117	0.00208087	3				0				0
DU202_RS02500	dihydrofolate reductase	18919	6.23	Cytoplasmic				0	372	0.0116	0.000565685	2				0				0
DU202_RS06875	O-methyltransferase	21923	5.27	Cytoplasmic	326	0.0184	0.00551543	2	373	0.0112667	0.00282194	3				0				0
DU202_RS19770	orotate phosphoribosyltransferase	23320	5.63	Cytoplasmic	268	0.0260667	0.00467369	3	374	0.01115	0.00346482	2				0				0
DU202_RS03235	acetyl-CoA carboxylase carboxyl transferase subunit alpha	29622	5.6	Cytoplasmic	226	0.0368667	0.0131766	3	375	0.0111333	0.00462313	3				0				0
DU202_RS01990	polyribonucleotide nucleotidyltransferase	75197	5.07	Cytoplasmic	295	0.0217	0.0049	3	375	0.0111333	0.0037072	3				0				1
DU202_RS13085	aldehyde dehydrogenase	55309	5.37	Cytoplasmic	398	0.0115	0.00615061	3	377	0.0110667	0.00550757	3				0				0
DU202_RS03855	HAMP domain-containing protein	62405	6.18	InnerMembrane	447	0.00773333	0.00633193	3	378	0.0110333	0.00336502	3				0				0
DU202_RS12860	3-oxoacyl-ACP reductase	48355	8.59	Cytoplasmic	362	0.0143667	0.0061655	3	379	0.0110333	0.00321455	3				0				0
DU202_RS19130	TolC family protein	53173	8.92	OuterMembrane	312	0.02	0.00881533	3	380	0.011	0.00200749	3				0				0
DU202_RS03930	NADH-quinone oxidoreductase subunit N	53906	8.92	InnerMembrane	408	0.0102333	0.00427356	3	381	0.0109667	0.00226789	3				0				0
DU202_RS16225	HlyD family secretion protein	41184	8.72	OuterMembrane	314	0.0198667	0.00733644	3	383	0.01095	0.000636396	2				0				0
DU202_RS09225	cell division protein ZapE	43904	7.75	Cytoplasmic	423	0.00895	0.0026163	2	385	0.01095	0.00558614	2				0				0
DU202_RS10510	AdeA/AdeI family multidrug efflux RND transporter periplasmic adaptor subunit	43350	7.75	OuterMembrane	432	0.00856667	0.00196554	3	386	0.01085	0.000212132	2				0				0
DU202_RS12160	CDP-archaeol synthase	30277	9.13	InnerMembrane	418	0.00926667	0.00169214	3	388	0.0107667	0.00433859	3				0				0
DU202_RS01070	cysteine synthase A	35055	5.34	Cytoplasmic	383	0.0125	0.0072856	3	389	0.0106667	0.00408575	3				0				0
DU202_RS09495	malate synthase G	79457	5.32	Cytoplasmic	443	0.00795	0.00120208	2	389	0.0106667	0.00258908	3				0				0
DU202_RS09615	HIT domain-containing protein	16697	5.89	Periplasmic				0	391	0.0106	0.00254558	2				0				0
DU202_RS08580	glutathione peroxidase	17910	8.34	Cytoplasmic				0	392	0.01055	0.00304056	2				0				0
DU202_RS18975	hypothetical protein	32594	6.03	OuterMembrane	332	0.0177	0.00317648	3	393	0.0104667	0.00527763	3				0				0
DU202_RS18495	glycerol-3-phosphate 1-O-acyltransferase PlsB	97216	6.67	Cytoplasmic	452	0.00756667	0.00187172	3	394	0.0101333	0.00169214	3				0				0
DU202_RS15850	pyridoxal phosphate-dependent aminotransferase	44251	5.52	Cytoplasmic	381	0.0126	0.00226053	3	395	0.00996667	0.000650641	3				0				0
DU202_RS02645	permease	47702	8.66	InnerMembrane	415	0.00953333	0.00275015	3	396	0.00986667	0.00436845	3				0				0
DU202_RS09045	phosphoglycerate kinase	41249	4.76	Cytoplasmic	335	0.0172333	0.00711782	3	397	0.0098	0.00204206	3				0				0
DU202_RS12790	FMN-binding glutamate synthase family protein	62538	8.69	InnerMembrane	431	0.00866667	0.00346747	3	397	0.0098	0.00204206	3				0				0
DU202_RS20050	glutamine--fructose-6-phosphate transaminase (isomerizing)	67501	5.3	Cytoplasmic	417	0.00945	0.000919239	2	399	0.00976667	0.00947963	3				0				0
DU202_RS05280	oxygen-dependent choline dehydrogenase	61263	6.61	Periplasmic	329	0.0180333	0.00574572	3	400	0.00953333	0.00616955	3				0				1
DU202_RS18340	preprotein translocase subunit SecY	48722	9.83	InnerMembrane	372	0.0136	0.0013	3	402	0.00923333	0.000503322	3				1				0
DU202_RS17650	acyl-CoA dehydrogenase	65581	5.42	Cytoplasmic	426	0.0089	0.00584038	3	403	0.0091	0.0039	3				0				0
DU202_RS13630	ArmA family 16S rRNA (guanine(1405)-N(7))-methyltransferase	30142	8.75	Cytoplasmic	212	0.0428	0.00598582	3	404	0.009	0.00563205	3				0				0
DU202_RS13295	AarF/ABC1/UbiB kinase family protein	48654	5.6	Cytoplasmic				1	405	0.00895	0.00601041	2				0				0
DU202_RS13925	dihydroorotate dehydrogenase (quinone)	36070	6.15	Cytoplasmic	350	0.0152667	0.00595007	3	406	0.0089	0.00357631	3				0				0
DU202_RS14295	dicarboxylate/amino acid:cation symporter	48018	8.24	InnerMembrane				1	407	0.00886667	0.00425245	3				0				0
DU202_RS01900	monovalent cation/H+ antiporter subunit D	66772	6.64	InnerMembrane	458	0.0068	0.002	3	408	0.0087	0.00608112	2				0				0
DU202_RS01380	DNA-binding response regulator	23133	5.28	Cytoplasmic	394	0.01165	0.00219203	2	411	0.00863333	0.00179536	3				0				0
DU202_RS12105	DNA recombination/repair protein RecA	37868	5.06	Cytoplasmic				1	412	0.0085	0.00324191	3				0				0
DU202_RS11910	signal recognition particle-docking protein FtsY	39895	5.21	Cytoplasmic	389	0.0123333	0.0100027	3	413	0.00846667	0.00432474	3				0				0
DU202_RS20160	4-hydroxyphenylpyruvate dioxygenase	40024	4.96	Cytoplasmic				1	413	0.00846667	0.00432474	3				0				0
DU202_RS04245	hypothetical protein	21205	9	Periplasmic	357	0.0148	0.000989949	2	415	0.00845	0.00205061	2				0				0
DU202_RS08900	FxsA cytoplasmic membrane protein	20450	9	InnerMembrane				1	415	0.00845	0.00205061	2				0				0
DU202_RS18185	xanthine phosphoribosyltransferase	20806	5.83	Cytoplasmic				0	415	0.00845	0.00205061	2				0				0
DU202_RS18260	M3 family peptidase	77847	4.97	Cytoplasmic	455	0.00716667	0.00391067	3	418	0.00845	0.00388909	2				0				0
DU202_RS01415	ferrous iron transporter B	67442	6.57	InnerMembrane	321	0.0188333	0.00468224	3	419	0.0084	0.00147309	3				0				0
DU202_RS15815	glyceraldehyde-3-phosphate dehydrogenase	52874	7.65	Cytoplasmic	439	0.0082	0.00459674	3	419	0.0084	0.00421426	3				1				0
DU202_RS00865	arginine--tRNA ligase	66265	5.36	Cytoplasmic	458	0.0068	0.002	3	421	0.00833333	0.00342977	3				0				0
DU202_RS10220	CoA transferase subunit B	22745	5.02	Cytoplasmic	394	0.01165	0.00219203	2	422	0.0083	0.00240416	2				0				0
DU202_RS04490	DNA translocase FtsK	112047	4.77	Cytoplasmic	442	0.00796667	0.00419325	3	422	0.0083	0.00384318	3				0				0
DU202_RS02480	MotA/TolQ/ExbB proton channel family protein	22028	9.44	InnerMembrane				1	422	0.0083	0.00240416	2				0				0
DU202_RS01390	threonine synthase	40446	5.45	Cytoplasmic	428	0.0088	0.00236432	3	425	0.0082	0.00452548	2				0				0
DU202_RS05655	lysine--tRNA ligase	58110	5.21	Cytoplasmic				1	426	0.00816667	0.00295353	3				0				0
DU202_RS17855	intracellular septation protein (IspZ)	23219	9.45	InnerMembrane	349	0.0156	0.00463573	3	427	0.00806667	0.00164418	3				0				0
DU202_RS00030	DNA polymerase III subunit beta	42363	5.11	Cytoplasmic				1	428	0.008	0.00424264	2				0				0
DU202_RS16355	nitroreductase family protein	22826	5.13	Cytoplasmic	370	0.01385	0.000919239	2	430	0.00795	0.00190919	2				0				0
DU202_RS17540	peroxiredoxin	24114	5.09	Cytoplasmic	340	0.0165333	0.00887149	3	431	0.00775	0.00219203	2				0				0
DU202_RS13245	2-nonaprenyl-3-methyl-6-methoxy-1,4-benzoquinol hydroxylase	23541	5.98	Cytoplasmic				0	431	0.00775	0.00219203	2				1				0
DU202_RS18710	aspartate aminotransferase family protein	43207	5.44	Cytoplasmic				1	433	0.0076	0.00325269	2				0				0
DU202_RS03920	NADH-quinone oxidoreductase subunit L	67835	8.12	InnerMembrane	381	0.0126	0.00226053	3	434	0.0076	0.00208806	3				0				0
DU202_RS00470	amylovoran biosynthesis protein AmsE	32108	9.05	Cytoplasmic	275	0.0243667	0.00702163	3	435	0.00753333	0.00189297	3				1				0
DU202_RS19300	potassium transporter Kup	68847	7.02	InnerMembrane	415	0.00953333	0.000665833	3	436	0.00753333	0.0015308	3				0				0
DU202_RS01345	cytosol aminopeptidase	52144	5.03	Cytoplasmic				0	437	0.0075	0.00158745	3				0				0
DU202_RS08275	glutathione S-transferase	23845	5.34	Cytoplasmic	397	0.01155	0.00289914	2	438	0.00745	0.00176777	2				0				0
DU202_RS07700	phenylacetate-CoA oxygenase/reductase subunit PaaK	39747	5.03	Cytoplasmic				0	438	0.00745	0.00558614	2				0				0
DU202_RS12880	transaldolase	36283	4.77	Cytoplasmic				1	441	0.00743333	0.00463069	3				0				0
DU202_RS17200	TIGR01666 family membrane protein	82615	9.08	InnerMembrane	460	0.00676667	0.00123423	3	442	0.00733333	0.0035473	3				0				0
DU202_RS03605	LysR family transcriptional regulator	34485	7.71	Cytoplasmic				0	443	0.00723333	0.00137961	3				0				0
DU202_RS07675	phenylacetic acid degradation bifunctional protein PaaZ	76692	5.94	Cytoplasmic	486	0.0054	0.00295127	3	444	0.00723333	0.00249065	3				0				0
DU202_RS02870	membrane protein	26302	7.77	InnerMembrane	356	0.01485	0.00473762	2	445	0.0072	0.00212132	2				0				0
DU202_RS18700	succinylglutamate-semialdehyde dehydrogenase	52440	5.57	Cytoplasmic				0	445	0.0072	0.00212132	2				0				0
DU202_RS02060	CBS domain-containing protein	31232	4.36	Cytoplasmic				0	447	0.00705	0.000353553	2				0				0
DU202_RS08970	sodium/proline symporter PutP	53643	7.57	InnerMembrane	306	0.0206667	0.00480139	3	448	0.00696667	0.00259294	3				0				0
DU202_RS18695	succinylarginine dihydrolase	49834	6.09	Periplasmic				0	449	0.00693333	0.00531445	3				0				0
DU202_RS10505	AdeB/AdeJ family multidrug efflux RND transporter permease subunit	112674	7.6	InnerMembrane	374	0.0135	0.000888819	3	451	0.00666667	0.000702377	3				0				0
DU202_RS16175	signal peptide peptidase SppA	36903	8.45	OuterMembrane	391	0.0120667	0.00653631	3	452	0.00666667	0.00151438	3				1				0
DU202_RS09055	fructose-bisphosphate aldolase class II	37331	5.43	Cytoplasmic				1	452	0.00666667	0.00151438	3				0				0
DU202_RS11880	cytochrome d ubiquinol oxidase subunit II	41528	8.52	InnerMembrane	293	0.0219	0.00389744	3	454	0.00663333	0.00419563	3				0				0
DU202_RS03070	hybrid sensor histidine kinase/response regulator	107040	5.4	Cytoplasmic	401	0.0113333	0.00300721	3	455	0.00636667	0.00212211	3				0				0
DU202_RS01490	argininosuccinate lyase	52702	5.19	Cytoplasmic	454	0.0073	0.00212132	2	456	0.00625	0.00360624	2				0				0
DU202_RS15595	acyl-CoA desaturase	42176	9.39	Cytoplasmic	423	0.00895	0.0026163	2	457	0.00623333	0.00330051	3				0				0
DU202_RS15705	NADP-dependent isocitrate dehydrogenase	82587	5.63	Cytoplasmic	427	0.00883333	0.00153731	3	460	0.0061	0.00165227	3				0				0
DU202_RS15995	2,3,4,5-tetrahydropyridine-2,6-dicarboxylate N-succinyltransferase	29533	5.17	Cytoplasmic	418	0.00926667	0.00169214	3	461	0.00605	0.00176777	2				0				0
DU202_RS01355	LPS export ABC transporter permease LptG	40191	8.73	InnerMembrane	272	0.0253	0.0104532	3	462	0.00593333	0.00136504	3				0				0
DU202_RS16685	2-oxoglutarate dehydrogenase E1 component	105944	5.54	Cytoplasmic	413	0.00976667	0.00100167	3	462	0.00593333	0.00205994	3				0				0
DU202_RS17310	efflux RND transporter periplasmic adaptor subunit	40906	9.19	OuterMembrane	428	0.0088	0.00236432	3	462	0.00593333	0.00136504	3				0				0
DU202_RS02890	MacA family efflux pump subunit	48202	9.44	OuterMembrane	372	0.0136	0.00183848	2	465	0.0059	0.0039598	2				0				0
DU202_RS09000	ABC transporter ATP-binding protein	68412	7.81	InnerMembrane	368	0.0139667	0.000680686	3	466	0.00583333	0.00366652	3				0				0
DU202_RS00540	2-methylcitrate synthase	42309	6.02	Cytoplasmic	376	0.01315	0.0033234	2	467	0.00576667	0.00107858	3				0				0
DU202_RS01945	bifunctional demethylmenaquinone methyltransferase/2-methoxy-6-polyprenyl-1,4-benzoquinol methylase UbiE	34534	6.45	Periplasmic	435	0.00843333	0.00148436	3	467	0.00576667	0.00120968	3				0				0
DU202_RS07310	divalent metal cation transporter	43544	9.5	InnerMembrane				1	467	0.00576667	0.00107858	3				0				1
DU202_RS15785	DUF1615 domain-containing protein	45863	8.69	Periplasmic	448	0.0077	0.0021	3	470	0.0057	0.0032187	3				0				0
DU202_RS19735	D-alanine--D-alanine ligase	33340	4.8	Cytoplasmic				0	471	0.00555	0.00162635	2				0				0
DU202_RS01655	sodium:proton antiporter	49579	6.13	InnerMembrane	473	0.0059	0.00108167	3	472	0.0055	0.00288444	3				0				0
DU202_RS08060	porin	48127	6.62	OuterMembrane				0	473	0.00545	0.00106066	2				0				0
DU202_RS17700	aspartate--tRNA ligase	66625	5.23	Cytoplasmic	407	0.0105333	0.00758441	3	474	0.0053	0.00127279	2				0				1
DU202_RS01515	hypothetical protein	31860	7.9	InnerMembrane	435	0.00843333	0.00148436	3	474	0.0053	0.00127279	2				0				0
DU202_RS03925	NADH-quinone oxidoreductase subunit M	58841	6.62	InnerMembrane	440	0.00816667	0.00355715	3	476	0.00526667	0.00184481	3				0				0
DU202_RS16095	cell envelope integrity protein TolA	48460	9.66	Periplasmic				0	477	0.00525	0.0013435	2				0				0
DU202_RS08375	cytochrome d ubiquinol oxidase subunit II	37295	7.01	InnerMembrane	450	0.00756667	0.00133167	3	478	0.0052	0.0010583	3				0				0
DU202_RS16825	recombinase	76496	6.98	InnerMembrane				1	478	0.0052	0.0010583	3				0				0
DU202_RS13560	dicarboxylate/amino acid:cation symporter	46231	8.22	InnerMembrane	403	0.01115	0.00615183	2	481	0.0052	0.00122882	3				0				0
DU202_RS02350	aspartate-semialdehyde dehydrogenase	40542	5.44	Periplasmic				1	482	0.00515	0.000212132	2				0				0
DU202_RS04430	beta-ketoacyl-[acyl-carrier-protein] synthase II	43103	5.2	Cytoplasmic				0	482	0.00515	0.000212132	2				0				0
DU202_RS09940	O-succinylhomoserine sulfhydrylase	42599	5.51	Cytoplasmic				1	482	0.00515	0.000212132	2				0				0
DU202_RS01475	RND transporter	50183	8.98	OuterMembrane	477	0.00575	0.00148492	2	485	0.00506667	0.00100167	3				0				0
DU202_RS19800	protein-disulfide reductase DsbD	67425	8.23	InnerMembrane	463	0.00655	0.00445477	2	486	0.00503333	0.00246644	3				0				0
DU202_RS15920	elongation factor 4	66616	5.45	Cytoplasmic	487	0.00533333	0.00128582	3	486	0.00503333	0.00246644	3				0				0
DU202_RS00445	pseudaminic acid synthase	38440	5.05	Cytoplasmic				1	488	0.005	0.00141421	2				0				0
DU202_RS02090	ferrochelatase	38252	5.87	Periplasmic				1	488	0.005	0.00141421	2				0				0
DU202_RS18565	DEAD/DEAH box helicase	69359	9.93	Cytoplasmic	342	0.0164333	0.0100957	3	491	0.00495	0.00233345	2				0				0
DU202_RS04080	signal recognition particle protein	51164	8.89	Periplasmic	380	0.0127667	0.00135769	3	492	0.00485	0.00120208	2				1				0
DU202_RS01725	lipid A hydroxylase LpxO	35894	9.48	Cytoplasmic	247	0.0307333	0.0149078	3	493	0.0048	0.00113137	2				0				0
DU202_RS16180	lipid A biosynthesis acyltransferase	36388	9.05	Cytoplasmic	390	0.0123	0.00693974	3	493	0.0048	0.00113137	2				0				0
DU202_RS05700	LysR family transcriptional regulator	38137	9.05	Cytoplasmic	438	0.0083	0.000565685	2	493	0.0048	0.00113137	2				0				0
DU202_RS00685	enoyl-CoA hydratase/isomerase family protein	38611	5.16	Cytoplasmic				1	493	0.0048	0.00113137	2				0				0
DU202_RS01780	HlyD family secretion protein	36652	9.04	Periplasmic				1	493	0.0048	0.00113137	2				0				0
DU202_RS12255	KR domain-containing protein	38040	5.53	Cytoplasmic				1	493	0.0048	0.00113137	2				0				0
DU202_RS15510	adenylosuccinate lyase	51378	5.51	Cytoplasmic	491	0.0047	0.000848528	2	500	0.0047	0.00141421	2				0				0
DU202_RS06945	copper-translocating P-type ATPase	87881	5.74	InnerMembrane	499	0.00336667	0.00061101	3	501	0.00466667	0.00292973	3				0				0
DU202_RS02355	endonuclease	43357	5.57	InnerMembrane	402	0.0113	0.0059397	2	503	0.0046	0.000964365	3				0				0
DU202_RS04590	hypothetical protein	39158	9.67	InnerMembrane	460	0.00676667	0.00123423	3	503	0.0046	0.000964365	3				0				0
DU202_RS15450	MFS transporter	79389	8.71	InnerMembrane	480	0.00556667	0.00215484	3	503	0.0046	0.000964365	3				0				0
DU202_RS19120	CusA/CzcA family heavy metal efflux RND transporter	115251	6.06	InnerMembrane	422	0.00913333	0.00130512	3	506	0.00453333	0.00092376	3				0				0
DU202_RS06755	adenylosuccinate synthase	47010	5.54	Cytoplasmic	464	0.0065	0.000424264	2	507	0.0045	0.000282843	2				0				0
DU202_RS20360	hypothetical protein	50395	5.62	Cytoplasmic	483	0.00545	0.00106066	2	507	0.0045	0.000282843	2				0				0
DU202_RS19450	NAD-dependent succinate-semialdehyde dehydrogenase	51834	5.11	Cytoplasmic				1	509	0.00446667	0.00107858	3				0				0
DU202_RS09015	serine/threonine transporter SstT	41581	6.64	InnerMembrane	467	0.00625	0.00120208	2	510	0.0044	0.00127279	2				0				0
DU202_RS01430	putative lipid II flippase FtsW	43902	8.72	InnerMembrane				1	510	0.0044	0.00127279	2				0				0
DU202_RS03645	methionine synthase	39080	5.39	Cytoplasmic				0	510	0.0044	0.00127279	2				0				0
DU202_RS09220	AraC family transcriptional regulator	38914	5.58	Cytoplasmic				0	510	0.0044	0.00127279	2				0				1
DU202_RS01875	translation initiation factor IF-2	97212	6.4	Cytoplasmic	470	0.0062	0.0033	3	515	0.00433333	0.00240069	3				0				0
DU202_RS13935	general secretion pathway protein GspL	42872	5.9	Periplasmic	384	0.01245	0.00233345	2	516	0.00425	0.00106066	2				0				0
DU202_RS12800	YdcF family protein	42288	6.16	Cytoplasmic	423	0.00895	0.0026163	2	516	0.00425	0.00106066	2				0				0
DU202_RS16790	serine--tRNA ligase	47381	5.54	Cytoplasmic				0	519	0.00403333	0.000832666	3				0				1
DU202_RS19725	cell division protein FtsA	45565	5.48	Cytoplasmic				0	519	0.00403333	0.000832666	3				0				0
DU202_RS17640	sensor histidine kinase efflux regulator BaeS	62426	6.3	OuterMembrane	472	0.0061	0.00183848	2	521	0.00395	0.00120208	2				0				0
DU202_RS11780	ATP-dependent Clp protease ATP-binding subunit ClpA	84075	5.74	Cytoplasmic	480	0.00556667	0.00215484	3	522	0.0039	0.0019799	2				0				0
DU202_RS02605	ATP-dependent Clp protease ATP-binding subunit ClpX	48053	5.23	Cytoplasmic				0	522	0.0039	0.00113137	2				0				0
DU202_RS15800	GTPase ObgE	44434	4.78	Cytoplasmic				1	522	0.0039	0.00113137	2				0				0
DU202_RS20425	tyrosine--tRNA ligase	44763	5.54	Cytoplasmic				0	522	0.0039	0.00113137	2				0				0
DU202_RS05775	membrane protein	51093	8.99	InnerMembrane				0	527	0.00385	0.000212132	2				0				0
DU202_RS07155	type I secretion system permease/ATPase	79478	8.55	InnerMembrane	348	0.0156333	0.00345881	3	528	0.00376667	0.00141892	3				0				0
DU202_RS16995	amino acid permease	50028	9.48	InnerMembrane				1	529	0.0037	0.000848528	2				0				0
DU202_RS08920	transketolase	72243	5.17	Cytoplasmic				0	531	0.00346667	0.000472582	3				0				0
DU202_RS18460	ATP-binding protein	56580	5.2	Cytoplasmic				0	533	0.00343333	0.000737111	3				0				0
DU202_RS02620	fumarate hydratase	54934	5.44	Cytoplasmic	490	0.00495	0.00120208	2	536	0.0033	0.000989949	2				0				0
DU202_RS02445	sodium:proton antiporter	61576	5.9	InnerMembrane	496	0.0039	0.000707107	2	537	0.0032	0.000141421	2				0				0
DU202_RS01915	ATP-binding protein	52482	5.57	Cytoplasmic				0	538	0.00315	0.000777817	2				0				0
DU202_RS04130	trehalose-6-phosphate synthase	54879	5.72	Cytoplasmic				0	538	0.00315	0.000777817	2				0				1
DU202_RS15645	inorganic triphosphatase	55909	6.62	Cytoplasmic				0	538	0.00315	0.000777817	2				0				0
DU202_RS06740	alanine--tRNA ligase	96468	5.31	Cytoplasmic	441	0.0081	0.00233024	3	542	0.003	0.00240416	2				0				0
DU202_RS16490	phosphoenolpyruvate carboxykinase	67377	5.18	Periplasmic	471	0.0061	0.00381838	2	543	0.00286667	0.000585947	3				0				0
DU202_RS04300	tetratricopeptide repeat protein	64577	6.31	OuterMembrane	479	0.0056	0.00169706	2	543	0.00286667	0.000585947	3				0				0
DU202_RS19150	energy-dependent translational throttle protein EttA	62362	5.19	Cytoplasmic				1	543	0.00286667	0.000585947	3				0				0
DU202_RS11255	potassium transporter	66260	5.31	InnerMembrane	457	0.0068	0.00282843	2	546	0.00275	0.000777817	2				0				0
DU202_RS02635	phosphogluconate dehydratase	65567	5.96	Cytoplasmic				1	547	0.00265	0.000636396	2				0				0
DU202_RS18645	glycine--tRNA ligase subunit beta	74989	5.14	Cytoplasmic	421	0.0092	0.00438406	2	548	0.0026	0.000141421	2				0				1
DU202_RS04010	methionine--tRNA ligase	76475	5.34	Cytoplasmic	500	0.0033	0.000848528	2	548	0.0026	0.000141421	2				0				0
DU202_RS19170	RNA-binding transcriptional accessory protein	86509	5.68	Cytoplasmic				1	548	0.0026	0.000141421	2				0				0
DU202_RS03255	DNA polymerase I	103784	5.45	Cytoplasmic	503	0.00275	0.000212132	2	551	0.0025	0.00169706	2				0				0
DU202_RS03205	phenylalanine--tRNA ligase subunit beta	87804	4.71	Cytoplasmic				1	552	0.00225	0.000636396	2				0				0
DU202_RS18970	glutamate synthase large subunit	162920	5.86	Cytoplasmic				0	552	0.00225	0.000636396	2				0				0
DU202_RS15615	RNA polymerase-associated protein RapA	107815	4.91	Cytoplasmic				1	554	0.00195	7.07107e-05	2				0				0
DU202_RS01910	monovalent cation/H+ antiporter subunit A	102872	9.31	InnerMembrane				0	555	0.00173333	0.000378594	3				0				0
DU202_RS16900	valine--tRNA ligase	108565	5.36	Cytoplasmic				1	555	0.00173333	0.000378594	3				0				0
DU202_RS08225	amino acid ABC transporter substrate-binding protein	31730	5.94	Periplasmic	244	0.0313	0.0168291	2				0				0				0
DU202_RS12130	3-hydroxyacyl-[acyl-carrier-protein] dehydratase FabZ	17977	6.3	Cytoplasmic	285	0.02305	0.00657609	2				0				0				0
DU202_RS01620	50S ribosomal protein L7/L12	12732	4.6	Cytoplasmic	290	0.0222	0.00565685	2				1				0				0
DU202_RS17105	rod shape-determining protein MreC	31744	7.11	InnerMembrane	300	0.0215	0.00296985	2				1				0				0
DU202_RS08130	NAD(P)-dependent oxidoreductase	31951	5.16	Cytoplasmic	302	0.0214	0.0165463	2				1				0				0
DU202_RS11705	cell division protein FtsB	14694	4.79	Cytoplasmic	303	0.0213	0.00141421	2				1				0				0
DU202_RS03850	DNA-binding response regulator	27119	4.98	Cytoplasmic	310	0.02025	0.00374767	2				1				0				0
DU202_RS01700	serine hydrolase family protein	21017	4.79	Cytoplasmic	320	0.01885	0.00671751	2				0				0				0
DU202_RS01350	LPS export ABC transporter permease LptF	41453	9.92	InnerMembrane	365	0.0140667	0.00787041	3				0				0				0
DU202_RS09415	hypothetical protein	18960	5.35	Extracellular	366	0.01405	0.0026163	2				1				0				0
DU202_RS19220	DUF805 domain-containing protein	19689	8.6	InnerMembrane	367	0.014	0.00353553	2				0				0				0
DU202_RS19565	hypothetical protein	29044	4.87	Cytoplasmic	375	0.0134667	0.00859321	3				1				0				0
DU202_RS15770	VIT family protein	24696	6.29	InnerMembrane	377	0.01295	0.000919239	2				0				0				0
DU202_RS15415	elongation factor P	20878	4.88	Cytoplasmic	384	0.01245	0.00233345	2				0				0				0
DU202_RS07105	DUF4142 domain-containing protein	22030	9.6	Periplasmic	394	0.01165	0.00219203	2				0				0				1
DU202_RS19030	phospho-N-acetylmuramoyl-pentapeptide-transferase	40888	9.54	InnerMembrane	399	0.0114333	0.00360046	3				1				0				0
DU202_RS11300	type 1 glutamine amidotransferase domain-containing protein	25808	5.88	Cytoplasmic	406	0.0107	0.00268701	2				0				0				0
DU202_RS08355	malonate transporter subunit MadM	26104	9.24	InnerMembrane	409	0.01015	0.00190919	2				0				0				0
DU202_RS07705	enoyl-CoA hydratase	27950	7.64	Cytoplasmic	410	0.0101	0.00180278	3				1				0				0
DU202_RS10245	3-hydroxybutyrate dehydrogenase	27660	5.69	Cytoplasmic	412	0.00985	0.00247487	2				1				0				0
DU202_RS00505	L-lactate permease	60042	8.96	InnerMembrane	433	0.00855	0.00162635	2				0				0				0
DU202_RS17720	glycosyl transferase	29503	6.54	Cytoplasmic	433	0.00855	0.00162635	2				0				0				0
DU202_RS15740	hypothetical protein	33461	5.65	InnerMembrane	435	0.00843333	0.00148436	3				1				0				0
DU202_RS12855	hypothetical protein	31842	9.58	Periplasmic	445	0.0078	0.00141421	2				0				0				0
DU202_RS17755	branched-chain amino acid transaminase	34408	6.17	Cytoplasmic	445	0.0078	0.00141421	2				1				0				0
DU202_RS00825	glutamine-hydrolyzing GMP synthase	57911	5.28	Cytoplasmic	453	0.00735	0.00459619	2				0				0				0
DU202_RS17315	AcrB/AcrD/AcrF family protein	112769	6.34	InnerMembrane	466	0.0064	0.00325269	2				1				0				0
DU202_RS08650	redox-regulated ATPase YchF	39250	4.8	Cytoplasmic	467	0.00625	0.00120208	2				1				0				0
DU202_RS20225	PQQ-dependent sugar dehydrogenase	42896	9.16	Periplasmic	467	0.00625	0.00120208	2				0				0				0
DU202_RS11965	branched-chain amino acid transport system II carrier protein	46206	8.9	InnerMembrane	473	0.0059	0.00108167	3				1				0				0
DU202_RS14435	serine hydroxymethyltransferase	44967	5.44	Cytoplasmic	473	0.0059	0.00108167	3				1				0				0
DU202_RS16645	sodium:proton antiporter	54989	6.54	InnerMembrane	482	0.00555	0.000353553	2				1				0				0
DU202_RS01395	homoserine dehydrogenase	46620	5.02	Cytoplasmic	483	0.00545	0.00106066	2				1				0				0
DU202_RS05600	ABC transporter permease	91408	9.19	InnerMembrane	483	0.00545	0.00106066	2				1				0				0
DU202_RS19560	hybrid sensor histidine kinase/response regulator	130108	8.54	InnerMembrane	488	0.00525	0.0026163	2				1				0				0
DU202_RS03040	NAD(P) transhydrogenase subunit beta	51201	6.75	InnerMembrane	489	0.00506667	0.000873689	3				1				0				0
DU202_RS10045	diaminohydroxyphosphoribosylaminopyrimidine deaminase	54475	6	Cytoplasmic	491	0.0047	0.000848528	2				1				0				0
DU202_RS19655	IMP dehydrogenase	51442	6.23	Cytoplasmic	491	0.0047	0.000848528	2				0				0				0
DU202_RS02205	ribonuclease E/G	123610	5.97	Cytoplasmic	498	0.00365	0.00106066	2				1				0				1
DU202_RS18275	membrane protein	81199	6.33	InnerMembrane	501	0.0031	0.000565685	2				1				0				0
DU202_RS13035	aminopeptidase N	98094	4.79	Cytoplasmic	504	0.00245	0.000636396	2				0				0				0
